# Supplementary material for: Recovery of a nearly extinct Galápagos tortoise despite minimal genetic variation
Source: Evol Appl. 2012 Oct 10;6(2):377–83. doi: 10.1111/eva.12014 (PMC3586625; doi:10.1111/eva.12014)
Supplement: Supplementary file 1 [file eva0006-0377-SD1.xlsx]

## Sheet: Read_me
Genotype data from the article
"Recovery of a Nearly Extinct Galápagos Tortoise Despite Minimal Genetic Variation"
Published in Evolutionary Applications (2012)
by Michel C. Milinkovitch1, Ricardo Kanitz1, Ralph Tiedemann2, Washington Tapia3, Fausto Llerena3, Adalgisa Caccone4, James P. Gibbs5 & Jeffrey R. Powell4
Please, send correspondence to Michel C. Milinkovitch
Laboratory of Artiﬁcial & Natural Evolution (LANE),
Dept. of Genetics & Evolution, University of Geneva,
Sciences III, 30, Quai Ernest-Ansermet, 1211 Genève 4, Switzerland.
Tel: +41(0)22 379 67 85; Fax: +41(0)22 379 67 95
URL: www.lanevol.org ; E-mail: Michel.Milinkovitch@unige.ch
WARNING: direct comparisons of allele sizes among different years should not be done.
Indeed, genotyping has been performed on different machines for different years.
Hence, binning of alleles is different between different years.
In addition, different primers and multiplexing have been used with the 2007 samples.
This explains why product sizes can be different between different years.

## Sheet: Parents 1994
Locus ->	AC045		AC075		AC100		AC127		AC247		ATGT70		AC251		AGG68		AC111		AC039		GGA45		AC190		AC149		AC063		AC263
Individual	Allele1	Allele2	Allele1	Allele2	Allele1	Allele2	Allele1	Allele2	Allele1	Allele2	Allele1	Allele2	Allele1	Allele2	Allele1	Allele2	Allele1	Allele2	Allele1	Allele2	Allele1	Allele2	Allele1	Allele2	Allele1	Allele2	Allele1	Allele2	Allele1	Allele2
H-01	195	107	195	197	103	103	111	143	185	185	184	184	196	196	178	178	100	100	196	198	180	189	108	110	115	117	102	102	187	113
H-02	107	107	195	195	103	119	195	111	185	185	180	184	196	114	178	187	192	138	198	100	189	189	108	110	109	109	182	182	197	113
H-03	195	195	195	195	103	119	111	143	185	185	184	184	196	196	187	187	100	138	198	100	180	180	108	110	117	117	182	102	187	187
H-04	107	107	195	197	103	103	195	111	185	199	180	180	196	196	187	187	192	192	196	198	189	189	110	110	109	117	182	182	197	197
H-05	107	107	193	195	119	119	195	103	185	113	180	184	196	196	178	187	192	138	196	198	189	189	108	110	117	117	182	102	187	113
H-06	195	107	195	197	103	103	111	143	185	185	180	184	196	196	178	187	192	100	198	100	180	189	108	110	109	117	102	102	195	197
H-07	107	107	195	197	103	119	103	111	185	113	184	184	196	196	178	178	192	100	196	198	189	189	108	108	115	117	182	102	187	113
H-08	107	107	195	197	103	119	195	195	185	185	180	184	196	114	178	178	192	100	196	198	189	189	108	110	117	117	182	102	187	195
H-09	195	107	195	195	103	119	195	111	185	199	180	180	196	196	178	178	192	100	198	100	180	180	108	110	117	117	182	102	187	195
H-10	195	195	195	195	103	119	111	143	199	199	180	184	196	198	178	187	100	138	198	198	180	189	108	110	117	117	182	102	187	187
H-11	107	107	193	193	103	119	195	111	113	113	180	184	196	196	178	187	192	100	196	198	189	189	108	110	115	117	182	102	197	113
H-12	195	195	195	197	119	119	103	111	199	199	184	184	198	114	178	187	100	100	198	100	180	180	110	110	109	117	102	102	195	197
H-13	195	107	195	195	119	119	195	111	185	199	180	184	196	198	178	187	192	138	198	100	180	180	108	108	117	117	182	182	187	195
H-14	107	107	195	195	103	119	103	111	199	113	180	184	196	198	178	187	192	100	198	100	189	189	110	110	115	117	182	102	197	197
H-15	107	107	195	197	103	119	195	195	185	113	180	184	196	114	178	187	192	100	196	198	189	189	110	110	115	117	102	102	195	197
Males
Females

## Sheet: Island 1994
Locus ->	AC045		AC075		AC100		AC127		AC247		ATGT70		AC251		AGG68		AC111		AC039		GGA45		AC190		AC149		AC063		AC263
Individual	Allele1	Allele2	Allele1	Allele2	Allele1	Allele2	Allele1	Allele2	Allele1	Allele2	Allele1	Allele2	Allele1	Allele2	Allele1	Allele2	Allele1	Allele2	Allele1	Allele2	Allele1	Allele2	Allele1	Allele2	Allele1	Allele2	Allele1	Allele2	Allele1	Allele2
E015E	107	107	195	195	103	119	195	103	185	185	180	184	196	114	178	187	138	138	196	100	189	189	110	110	109	117	182	182	187	113
E022	107	107	193	197	103	119	195	111	185	113	180	180	196	196	187	187	192	192	196	198	189	189	110	110	109	117	182	102	187	197
E023	107	107	195	195	103	119	195	195	185	185	180	180	0	0	187	187	192	138	196	198	189	189	108	110	109	117	182	102	197	113
E024	195	107	193	195	103	119	103	143	185	113	184	184	196	196	178	187	192	100	196	198	180	189	108	108	115	117	102	102	113	113
E027	195	107	193	195	103	119	103	111	185	113	184	184	0	0	178	187	192	100	196	198	180	189	108	108	117	117	102	102	187	113
E030	107	107	193	197	103	119	195	143	185	113	180	184	196	196	178	178	192	100	198	198	180	189	108	108	0	0	102	102	187	113
E031	195	107	195	195	103	119	195	111	185	185	180	180	196	196	178	187	192	100	198	198	189	189	108	110	117	117	102	102	197	113
E032	195	107	195	195	119	119	195	111	199	113	184	184	196	114	178	178	100	138	196	100	180	189	110	110	117	117	182	102	187	195
E033	107	107	193	197	103	119	195	103	185	113	180	184	196	196	178	187	0	0	198	198	189	189	110	110	117	117	182	102	187	197
E035	195	107	193	195	103	119	195	143	185	113	184	184	196	196	178	178	100	138	196	198	189	189	110	110	117	117	102	102	187	187
E036	107	107	195	195	119	119	195	103	185	185	180	180	196	114	187	187	192	138	196	198	189	189	108	108	109	117	182	182	187	197
E037	107	107	193	195	103	119	195	103	185	113	184	184	196	196	178	178	138	138	196	100	189	189	108	108	109	117	182	182	187	197
E041	107	107	193	195	119	119	103	111	185	113	180	184	196	114	187	187	0	0	196	198	189	189	108	110	109	117	182	102	113	113
E042	195	107	193	195	103	119	195	143	185	113	184	184	196	196	178	187	100	138	198	198	189	189	110	110	117	117	182	102	0	0
E043	107	107	193	197	103	119	195	143	185	113	184	184	196	196	178	187	100	138	196	198	180	189	110	110	117	117	182	102	187	113
E046	107	107	193	195	103	119	103	111	185	113	180	184	196	196	178	187	100	138	198	198	180	189	108	110	115	117	182	102	187	113
E047	107	107	193	197	103	119	195	111	185	113	184	184	196	196	178	178	192	138	196	198	189	189	108	108	115	117	182	182	187	113
E048	195	107	195	195	103	119	195	143	185	185	184	184	196	196	178	187	192	100	196	198	180	189	108	108	115	117	102	102	187	113
E052	107	107	195	195	103	119	195	111	185	185	180	184	196	196	178	187	192	100	198	198	180	189	108	110	117	117	102	102	187	187
E054	107	107	193	193	119	119	195	103	113	113	184	184	196	196	178	178	192	138	0	0	189	189	108	108	115	117	182	182	187	197
E057	107	107	193	197	103	119	195	111	185	113	184	184	196	196	178	178	100	138	198	198	189	189	108	110	115	117	182	102	187	113
E061	107	107	193	195	103	119	195	111	185	113	180	184	196	114	178	178	192	138	198	198	189	189	108	110	109	117	182	102	197	113
E066	195	107	195	197	119	119	195	195	185	199	180	184	196	114	178	187	192	100	196	198	180	189	108	110	117	117	182	102	195	197
E081	107	107	195	197	103	119	195	103	185	185	180	184	196	196	178	178	100	138	196	196	189	189	110	110	117	117	182	102	187	113
E088	195	107	195	195	119	119	195	103	185	199	180	184	196	198	178	178	100	138	198	198	180	189	110	110	109	117	182	102	187	195
E091	195	107	195	195	119	119	195	111	185	199	180	184	196	198	178	178	192	100	198	198	180	189	108	110	117	117	102	102	195	113
E092	107	107	195	197	103	119	103	143	185	185	180	184	196	196	178	187	0	0	196	196	189	189	110	110	115	117	182	102	187	187
E094	195	107	193	195	119	119	195	103	199	113	180	184	196	198	187	187	192	100	198	198	180	189	108	110	117	117	102	102	187	197
E095	107	107	193	195	103	119	195	103	199	113	180	180	196	196	178	187	192	138	196	198	189	189	108	110	117	117	182	182	197	113
E101	195	107	195	195	119	119	103	111	185	199	184	184	196	114	178	178	192	100	196	198	180	189	108	110	109	117	102	102	195	113
E104	107	107	193	197	103	119	103	143	185	113	184	184	196	196	178	178	0	0	196	198	180	189	110	110	117	117	182	102	187	187
E105	195	107	193	195	103	119	195	103	185	113	180	184	196	196	178	187	0	0	0	0	180	189	110	110	0	0	182	102	187	187
E109	107	107	195	197	103	103	195	111	185	199	180	184	196	198	187	187	192	192	196	198	189	189	110	110	115	117	182	102	197	197
E110	195	107	193	197	119	119	195	111	199	113	184	184	196	114	178	178	100	138	196	100	180	189	110	110	117	117	182	102	187	197
E120	107	107	195	195	103	119	195	111	199	113	180	184	196	114	178	187	192	192	196	198	189	189	110	110	109	117	182	102	197	197
E129	107	107	195	195	103	119	195	103	185	199	180	180	196	196	178	187	192	138	196	196	189	189	110	110	117	117	182	182	197	113
E133	107	107	195	195	103	119	103	111	185	185	180	184	196	196	178	178	192	100	196	196	189	189	108	110	115	117	102	102	187	187
E142	107	107	193	195	103	119	103	111	199	113	180	184	196	196	187	187	192	192	196	196	189	189	110	110	117	117	182	102	187	197
E143	107	107	195	195	103	119	195	103	185	185	180	180	196	196	187	187	192	138	196	198	0	0	110	110	117	117	182	182	0	0
E145	195	107	193	197	119	119	103	103	199	113	180	184	196	198	178	187	100	138	198	100	180	189	108	110	117	117	182	102	187	195
E148	107	107	193	195	103	119	195	103	199	113	180	180	196	196	187	187	192	138	196	196	189	189	110	110	109	117	182	182	187	197
E152	195	107	195	195	103	119	103	143	185	185	184	184	196	196	178	178	100	138	196	196	189	189	110	110	117	117	182	102	187	113
E161	195	107	193	195	119	119	111	111	185	113	184	184	196	196	178	187	192	100	196	100	180	189	108	108	115	117	102	102	187	197
E168	107	107	195	195	103	103	195	195	185	199	180	180	196	196	178	187	192	192	196	198	189	189	110	110	109	115	182	102	197	197
E176	107	107	195	195	103	103	195	111	113	113	184	184	196	196	178	187	100	100	196	100	189	189	110	110	115	115	102	102	197	197
E182	107	107	195	197	103	119	195	103	185	113	184	184	196	114	178	178	192	192	198	198	189	189	110	110	115	115	182	102	197	197
E193	107	107	195	197	103	119	195	195	185	199	180	180	196	114	178	187	192	192	196	196	189	189	110	110	117	117	182	102	197	197
E200	195	107	195	197	103	119	195	195	185	199	180	184	196	196	178	178	192	100	198	100	180	189	108	110	115	117	182	102	187	197
E201	195	107	195	197	119	119	195	111	185	199	180	180	196	196	187	187	100	138	196	198	180	189	108	110	117	117	182	102	187	195
E207	195	107	195	195	119	119	103	103	185	199	184	184	196	198	178	187	100	138	198	100	180	189	108	110	109	117	182	102	187	195
E220	107	107	195	195	103	103	195	111	199	113	180	184	196	196	187	187	192	100	196	196	189	189	110	110	115	117	182	102	195	197
E221	107	107	195	195	119	119	195	103	0	0	180	184	198	114	178	187	192	100	196	100	189	189	110	110	115	117	182	102	197	197
E223	107	107	197	197	103	103	195	195	185	199	180	184	196	196	178	187	192	100	198	198	189	189	110	110	109	115	182	102	197	197
E238	107	107	195	197	103	119	195	111	113	113	180	184	196	196	178	178	0	0	198	100	189	189	110	110	115	117	102	102	197	197
E241	107	107	0	0	103	119	195	195	185	199	180	184	196	196	178	187	100	138	198	100	0	0	108	110	117	117	0	0	187	195
E244	107	107	195	197	103	103	195	103	185	199	180	180	196	196	187	187	192	192	198	100	189	189	110	110	115	115	182	102	195	197
E249	107	107	193	197	103	119	195	111	185	113	180	184	196	196	187	187	100	138	196	100	189	189	110	110	117	117	182	102	0	0
E252	107	107	193	195	119	119	195	111	185	113	180	184	196	196	178	187	0	0	196	198	189	189	108	108	109	117	182	182	187	113
E260	107	107	195	197	103	119	195	111	185	113	180	180	196	196	178	178	192	100	198	198	189	189	110	110	115	117	182	102	0	0
E262	107	107	197	197	103	103	195	195	185	185	180	184	196	196	187	187	0	0	196	196	189	189	110	110	109	117	182	102	0	0
E264	107	107	195	197	103	119	195	195	185	113	180	184	114	114	178	187	100	100	198	198	189	189	110	110	115	117	102	102	0	0
E265	107	107	193	195	119	119	103	111	185	113	180	184	196	196	178	187	100	138	196	198	189	189	108	110	115	117	182	102	113	113
E268	195	107	195	195	103	119	195	143	199	113	180	180	196	196	178	178	100	138	198	198	189	189	108	110	115	117	182	102	187	195
E270	107	107	195	197	103	103	195	103	185	113	180	184	196	198	178	187	192	100	196	198	189	189	110	110	115	117	102	102	197	197
E276	107	107	195	197	103	119	195	111	185	113	180	180	196	196	178	178	192	100	198	198	189	189	110	110	115	117	182	102	195	197
E277	195	107	193	195	119	119	103	111	199	113	180	184	196	198	187	187	100	138	198	198	180	189	108	110	117	117	182	102	197	113
E280	195	107	195	197	103	119	103	111	185	185	184	184	196	196	178	187	192	138	196	100	180	189	110	110	109	117	182	102	197	113
E284	107	107	197	197	103	103	195	111	185	185	180	180	196	196	187	187	192	100	198	198	189	189	110	110	115	117	182	102	195	197
E287	195	107	195	195	103	119	195	143	199	113	180	184	196	196	178	187	100	100	198	198	189	189	110	110	117	117	102	102	187	197
E288	107	107	195	195	119	119	195	103	185	185	184	184	196	196	178	187	192	138	0	0	0	0	0	0	109	117	182	102	187	113
E295	195	107	193	197	119	119	195	103	199	113	184	184	196	198	178	178	192	100	196	100	0	0	110	110	117	117	0	0	197	113
E296	107	107	195	197	119	119	195	103	185	113	180	180	196	198	0	0	192	100	0	0	0	0	0	0	115	117	0	0	0	0
E302	195	107	195	197	103	119	195	111	185	185	184	184	198	114	178	187	192	138	196	198	180	189	108	110	115	117	182	102	195	197
E304	195	107	195	197	103	119	195	143	199	113	180	184	198	114	178	178	192	138	198	198	189	189	108	110	115	117	182	102	187	195
E305	195	107	195	195	103	119	195	143	185	199	180	180	196	114	178	178	192	138	196	198	180	189	108	110	117	117	182	102	187	195
E331	195	107	195	197	119	119	195	111	185	199	180	184	196	198	178	187	192	100	198	100	180	189	108	110	109	117	102	102	187	197
E338	107	107	195	197	103	119	195	195	0	0	180	184	196	196	178	187	192	100	198	198	189	189	110	110	115	117	182	102	195	197
E339	107	107	195	197	103	119	195	111	113	113	184	184	196	114	178	187	192	100	196	198	189	189	110	110	115	117	182	102	197	197
E351	195	107	195	195	119	119	103	103	185	199	180	184	196	114	178	187	192	100	198	100	0	0	0	0	117	117	0	0	187	197
E352	107	107	193	195	119	119	195	103	185	113	184	184	196	196	187	187	192	192	196	198	189	189	108	110	109	117	182	102	187	113
E357	195	107	195	195	103	119	195	111	185	113	180	184	196	198	178	178	192	100	196	198	180	189	108	110	117	117	182	102	187	197
E358	107	107	195	197	103	119	195	111	185	185	184	184	196	196	178	187	100	138	198	198	180	189	108	108	117	117	182	102	187	113
E360	195	107	193	197	103	119	195	143	185	185	180	184	196	196	178	187	192	100	196	198	189	189	108	110	117	117	102	102	187	113
E362	195	107	193	195	119	119	103	111	185	199	184	184	196	198	178	187	192	100	198	198	180	189	108	110	109	117	102	102	187	197
E363	107	107	195	195	103	119	195	111	199	113	180	184	196	196	178	178	192	192	198	100	189	189	110	110	115	115	182	102	195	197
E364	107	107	195	197	103	119	195	111	185	185	184	184	196	198	178	187	100	138	196	100	180	189	108	110	115	117	182	102	187	195
E367	195	107	195	195	119	119	195	195	199	113	184	184	196	198	178	187	192	100	196	198	180	189	108	110	115	117	182	102	187	195
E370	195	107	195	195	103	103	195	143	185	199	180	180	196	198	178	187	0	0	198	198	180	189	110	110	115	117	182	102	187	197
E372	107	107	195	197	103	119	195	143	185	113	184	184	196	196	178	187	192	100	196	198	180	189	108	110	115	117	102	102	187	113
E375	107	107	193	195	103	119	195	111	185	113	184	184	196	196	178	187	100	138	196	196	189	189	110	110	115	117	182	102	187	187
E382	195	107	195	197	103	119	195	143	185	113	184	184	196	196	178	178	0	0	196	198	180	189	108	108	117	117	182	102	187	187
E387	107	107	195	195	0	0	195	111	185	185	180	184	196	114	178	178	0	0	196	198	189	189	108	108	109	117	182	182	197	113
E403	107	107	195	195	103	119	195	103	185	185	180	184	196	196	178	187	192	192	198	100	189	189	108	110	109	117	182	102	0	0
E415	195	195	0	0	103	119	111	143	185	199	180	184	196	196	178	187	192	100	198	198	180	180	108	110	117	117	182	102	0	0
E417	195	107	195	197	119	119	103	103	185	199	184	184	196	198	178	178	192	100	196	198	180	189	108	110	117	117	102	102	197	113
E418	107	107	0	0	103	119	195	103	113	113	184	184	196	196	178	178	192	100	196	198	189	189	110	110	115	117	102	102	195	197
E426	195	107	195	195	119	119	195	143	199	113	180	184	198	114	178	178	0	0	198	198	180	189	110	110	117	117	182	102	187	197
E427	107	107	195	197	103	103	195	103	185	113	180	184	196	114	178	178	192	100	198	198	189	189	110	110	115	117	182	102	195	197
E432	107	107	195	195	103	119	195	143	185	185	180	184	196	196	178	178	192	100	196	198	180	189	110	110	115	117	102	102	187	113
E433	107	107	197	197	103	119	195	195	185	185	180	180	196	114	187	187	0	0	196	196	189	189	110	110	117	117	182	102	0	0
E436	195	107	195	195	0	0	195	111	199	113	180	184	196	198	178	187	0	0	198	198	180	189	110	110	115	117	102	102	187	195
E437	195	107	195	195	103	103	195	111	0	0	180	184	196	198	178	187	100	138	198	198	180	189	110	110	115	117	182	102	187	197
E441	195	107	193	195	103	119	195	143	185	113	180	184	196	196	178	187	192	100	198	198	180	189	108	108	115	117	182	102	187	197
E442	107	107	193	197	103	119	195	143	185	113	180	184	196	196	178	187	0	0	198	198	180	189	110	110	115	117	182	102	113	113
E447	107	107	193	195	119	119	195	103	185	113	180	184	196	114	178	178	192	138	196	198	189	189	108	110	109	117	182	182	187	197
E448	107	107	195	195	103	103	195	111	199	113	180	180	196	196	187	187	192	100	196	196	189	189	110	110	109	117	182	102	197	197
E451	107	107	195	197	103	119	195	111	185	185	180	184	196	196	178	187	100	138	196	198	180	189	108	110	117	117	182	102	187	187
E454	195	107	195	195	119	119	195	103	199	113	184	184	196	114	178	178	100	138	198	100	180	189	108	110	109	117	182	102	187	197
E457	107	107	195	197	103	119	195	195	185	113	180	184	196	114	187	187	192	100	196	196	189	189	110	110	109	115	182	102	197	197
E461	107	107	195	195	103	119	195	111	199	113	180	184	196	114	178	187	192	100	196	198	189	189	110	110	109	117	182	102	0	0
E466	107	107	195	197	103	119	195	195	199	113	180	184	196	114	178	187	192	100	198	198	189	189	110	110	109	117	182	102	195	197
E468	107	107	195	197	103	103	195	111	185	113	180	180	196	114	187	187	192	192	198	198	189	189	108	110	0	0	182	102	0	0
E471	195	107	195	197	119	119	195	103	185	199	180	184	196	198	187	187	192	100	198	198	180	189	110	110	117	117	182	102	0	0
E485	195	107	193	197	103	119	195	143	185	113	184	184	196	196	178	187	0	0	198	198	0	0	108	110	0	0	182	102	0	0
E487	195	107	193	195	119	119	195	103	199	113	184	184	196	198	178	178	192	100	198	198	180	189	108	110	109	117	102	102	0	0
E494	107	107	195	195	103	103	195	195	185	113	180	180	196	196	187	187	192	100	196	198	189	189	110	110	115	117	182	102	197	197
E497	107	107	195	195	103	103	195	103	199	113	184	184	196	114	178	187	192	192	0	0	189	189	110	110	115	115	182	102	0	0
E499	107	107	195	195	119	119	195	103	113	113	184	184	196	114	178	178	0	0	196	198	189	189	110	110	117	117	182	102	197	197
E506	195	107	195	195	119	119	103	111	185	199	180	184	196	198	178	187	0	0	198	198	180	189	110	110	117	117	182	102	197	113
E507	195	107	193	195	119	119	103	111	199	113	180	184	196	114	187	187	100	138	196	100	180	189	110	110	109	117	182	102	0	0
E508	195	107	195	195	119	119	103	111	185	199	180	184	196	114	187	187	192	100	198	198	180	189	108	110	117	117	102	102	0	0
E514	195	107	195	197	103	119	195	111	185	199	180	184	196	198	187	187	0	0	196	198	180	189	108	110	117	117	182	102	187	197
E515	107	107	193	195	103	119	195	111	185	113	184	184	196	196	178	187	100	138	196	196	189	189	110	110	115	117	182	102	187	187
E517	195	107	195	195	119	119	195	143	199	113	180	184	196	114	187	187	0	0	196	198	180	189	110	110	115	117	102	102	187	197
E688	107	107	195	195	103	103	195	111	199	113	180	180	196	196	187	187	0	0	198	198	189	189	110	110	109	115	182	102	197	197
E689	107	107	195	195	103	119	195	103	185	199	180	184	196	114	178	178	0	0	198	100	189	189	110	110	115	117	182	102	195	197
E690	107	107	193	193	0	0	195	103	113	113	180	184	196	196	178	187	0	0	196	196	189	189	110	110	117	117	182	102	187	113
E691	195	107	193	195	103	103	195	111	185	113	184	184	196	196	187	187	100	100	198	100	180	189	108	108	117	117	102	102	187	197
E692	195	107	195	195	119	119	103	103	185	199	180	184	196	198	178	178	0	0	198	100	180	189	110	110	117	117	182	102	197	113
E693	107	107	195	197	103	119	195	111	185	185	180	184	196	196	178	187	192	100	196	196	180	189	108	108	117	117	102	102	187	113
E694	107	107	193	195	103	119	195	111	199	113	180	184	196	196	187	187	0	0	198	198	189	189	108	110	109	117	182	182	187	197
E698	195	107	195	197	103	119	195	143	185	185	180	184	196	196	178	178	0	0	196	196	180	189	108	108	117	117	102	102	113	113
E699	107	107	193	197	103	119	195	111	185	113	180	184	196	196	187	187	0	0	196	100	189	189	110	110	117	117	182	102	195	113
E702	195	107	193	197	119	119	195	103	199	113	184	184	196	198	187	187	192	100	196	198	180	189	108	110	117	117	102	102	197	113

## Sheet: Parents 2003
Locus ->	AC045		AC075		AC100		AC127		AC247		ATGT70		AC251		AGG68		AC111		AC039		GGA45		AC190		AC149		AC063		AC263
Individual	Allele1	Allele2	Allele1	Allele2	Allele1	Allele2	Allele1	Allele2	Allele1	Allele2	Allele1	Allele2	Allele1	Allele2	Allele1	Allele2	Allele1	Allele2	Allele1	Allele2	Allele1	Allele2	Allele1	Allele2	Allele1	Allele2	Allele1	Allele2	Allele1	Allele2
H-01	100	112	101	103	105	105	114	148	186	186	190	190	102	102	175	175	196	196	195	197	176	185	106	108	117	119	100	100	184	112
H-02	112	112	101	101	105	121	198	114	186	186	186	190	102	118	175	184	188	134	197	199	185	185	106	108	111	111	180	180	196	112
H-03	100	100	101	101	105	121	114	148	186	186	190	190	102	102	184	184	196	134	197	199	176	176	106	108	119	119	180	100	184	184
H-04	112	112	101	103	105	105	198	114	186	100	186	186	102	102	184	184	188	188	195	197	185	185	108	108	111	119	180	180	196	196
H-05	112	112	199	101	121	121	198	106	186	116	186	190	102	102	175	184	188	134	195	197	185	185	106	108	119	119	180	100	184	112
H-06	100	112	101	103	105	105	114	148	186	186	186	190	102	102	175	184	188	196	197	199	176	185	106	108	111	119	100	100	194	196
H-07	112	112	101	103	105	121	106	114	186	116	190	190	102	102	175	175	188	196	195	197	185	185	106	106	117	119	180	100	184	112
H-08	112	112	101	103	105	121	198	198	186	186	186	190	102	118	175	175	188	196	195	197	185	185	106	108	119	119	180	100	184	194
H-09	100	112	101	101	105	121	198	114	186	100	186	186	102	102	175	175	188	196	197	199	176	176	106	108	119	119	180	100	184	194
H-10	100	100	101	101	105	121	114	148	100	100	186	190	102	104	175	184	196	134	197	197	176	185	106	108	119	119	180	100	184	184
H-11	112	112	199	199	105	121	198	114	116	116	186	190	102	102	175	184	188	196	195	197	185	185	106	108	117	119	180	100	196	112
H-12	100	100	101	103	121	121	106	114	100	100	190	190	104	118	175	184	196	196	197	199	176	176	108	108	111	119	100	100	194	196
H-13	100	112	101	101	121	121	198	114	186	100	186	190	102	104	175	184	188	134	197	199	176	176	106	106	119	119	180	180	184	194
H-14	112	112	101	101	105	121	106	114	100	116	186	190	102	104	175	184	188	196	197	199	185	185	108	108	117	119	180	100	196	196
H-15	112	112	101	103	105	121	198	198	186	116	186	190	102	118	175	184	188	196	195	197	185	185	108	108	117	119	100	100	194	196
Males
Females

## Sheet: Island 2003
Locus ->	AC045		AC075		AC100		AC127		AC247		ATGT70		AC251		AGG68		AC111		AC039		GGA45		AC190		AC149		AC063		AC263
Individual	Allele1	Allele2	Allele1	Allele2	Allele1	Allele2	Allele1	Allele2	Allele1	Allele2	Allele1	Allele2	Allele1	Allele2	Allele1	Allele2	Allele1	Allele2	Allele1	Allele2	Allele1	Allele2	Allele1	Allele2	Allele1	Allele2	Allele1	Allele2	Allele1	Allele2
E0024	100	112	199	101	105	121	106	148	186	116	0	0	100	100	175	184	188	196	195	197	176	185	106	106	117	119	100	100	112	112
E0025	100	112	199	101	121	121	198	106	100	116	190	190	102	104	175	184	188	196	195	199	176	185	106	108	119	119	100	100	194	112
E0026	112	112	199	101	105	121	198	114	186	116	190	190	100	100	175	184	196	134	195	197	185	185	108	108	117	119	180	100	184	112
E0031	112	112	199	103	105	121	106	114	186	186	186	190	100	100	175	184	188	134	195	197	185	185	108	108	119	119	180	180	196	112
E0034	100	112	199	101	105	121	198	148	186	116	190	190	100	100	0	0	196	134	195	197	185	185	106	108	119	119	100	100	184	184
E0051	112	112	199	101	121	121	106	114	186	116	186	190	100	118	184	184	188	188	195	197	185	185	106	108	111	119	180	100	112	112
E0053	100	112	101	101	105	121	198	114	100	116	190	190	102	118	175	175	188	134	195	197	185	185	108	108	119	119	180	100	184	196
E0092	112	112	199	103	105	121	198	114	186	116	0	0	102	102	175	175	196	134	195	197	176	185	108	108	119	119	180	100	184	112
E0093	112	112	101	101	105	121	198	198	186	116	186	186	102	102	184	184	188	134	197	197	185	185	106	108	111	119	180	100	196	112
E0097	112	112	101	101	105	105	198	106	100	116	190	190	102	118	175	184	188	188	195	197	185	185	108	108	117	117	180	100	196	196
E0194	100	112	101	103	105	121	198	148	186	186	186	190	102	102	175	175	188	196	195	197	185	185	108	108	117	119	100	100	184	184
E0213	100	112	101	101	105	105	198	114	186	186	186	190	100	118	175	184	188	134	199	199	176	185	106	108	111	119	180	180	184	196
E0242	112	112	101	101	105	121	198	198	186	100	186	190	102	102	175	184	196	134	197	199	176	185	106	108	119	119	180	100	184	194
E0256	112	112	101	103	105	105	198	114	186	116	186	190	102	118	175	184	188	188	195	195	185	185	108	108	111	119	180	100	196	196
E0266	112	112	101	103	105	121	198	114	100	116	186	186	102	118	184	184	188	188	195	197	185	185	108	108	111	117	180	100	196	196
E0277	100	112	199	101	121	121	106	114	100	116	186	190	102	104	184	184	196	134	197	197	176	185	106	108	119	119	180	100	196	112
E0349	112	112	101	101	105	121	106	148	186	186	186	190	102	118	175	175	188	188	195	195	176	176	106	108	119	119	100	100	196	112
E0608	100	100	101	101	105	121	114	114	186	100	190	190	102	104	175	184	196	196	199	199	176	176	108	108	111	119	100	100	184	194
E0612	100	112	101	103	105	121	114	148	186	186	190	190	102	102	175	184	188	134	199	199	176	185	108	108	111	119	180	100	184	196
E0633	112	112	101	103	105	105	198	114	100	116	186	190	102	102	184	184	188	188	195	197	185	185	108	108	117	119	180	100	194	196
E0684	100	112	101	103	121	121	198	148	186	100	0	0	102	104	175	184	188	134	195	197	176	185	106	108	117	119	180	100	184	196
E0690	100	100	101	101	105	121	114	148	186	186	190	190	102	102	175	184	196	134	195	197	176	185	106	108	119	119	180	100	184	184
E0696	112	112	199	101	105	121	106	114	186	186	186	190	102	118	175	175	188	134	195	197	185	185	108	108	111	119	180	100	184	196
E0723	112	112	101	101	105	105	198	198	100	100	186	186	102	102	184	184	188	188	195	195	185	185	108	108	111	111	180	180	196	196
E0764	112	112	101	101	105	105	198	106	100	116	186	186	102	102	184	184	188	188	195	199	185	185	108	108	117	119	180	100	196	196
E0765	100	112	199	103	121	121	198	114	100	116	186	190	102	118	184	184	196	134	195	199	176	185	108	108	119	119	180	100	184	194
E0766	100	100	101	101	121	121	106	114	186	100	190	190	102	118	184	184	196	196	197	199	176	176	106	108	111	119	100	100	184	196
E0767	100	100	101	103	121	121	114	114	186	100	190	190	102	118	175	184	196	196	199	199	176	176	106	108	119	119	100	100	184	196
E0770	100	112	101	103	105	121	114	148	186	186	190	190	102	102	175	184	196	196	195	197	176	176	106	108	117	119	100	100	184	184
E0775	112	112	103	103	121	121	198	198	186	186	186	190	118	118	175	184	188	196	195	197	185	185	106	108	119	119	100	100	194	196
E0781	112	112	101	101	105	121	198	198	100	116	0	0	102	102	175	175	188	196	195	197	176	185	106	108	117	119	180	100	184	194
E0784	112	112	199	101	105	121	198	114	186	116	186	190	100	118	184	184	134	134	195	197	185	185	108	108	111	119	180	180	112	112
E0787	112	112	101	103	105	105	198	106	186	116	0	0	104	118	175	184	188	196	197	199	185	185	108	108	117	117	180	100	194	196
E078XX	100	112	101	101	105	121	114	148	186	186	0	0	100	100	175	184	196	196	195	197	176	185	108	108	119	119	100	100	184	112
E0793	112	112	101	103	105	121	198	114	186	116	186	190	100	178	175	184	188	196	197	199	185	185	108	108	117	117	180	100	196	196
E0799	100	100	101	103	105	105	114	148	186	186	190	190	100	100	175	184	196	196	195	199	176	185	106	106	119	119	100	100	184	112
E0802X	100	112	101	103	105	121	198	198	186	186	186	190	102	104	184	184	188	196	195	197	176	185	106	108	119	119	180	100	184	194
E08050X	0	0	101	103	105	121	198	114	186	100	0	0	102	104	175	175	188	196	197	197	185	185	108	108	119	119	100	100	184	194
E0807	100	112	101	103	121	121	198	148	186	100	190	190	104	118	175	184	196	196	195	197	176	185	106	108	119	119	100	100	184	196
E080XX	100	112	101	103	105	121	198	114	100	116	186	190	102	102	175	175	188	134	195	197	185	185	108	108	119	119	180	100	184	194
E0810	100	112	101	101	105	121	198	148	100	116	186	190	102	104	175	184	196	196	195	197	185	185	106	108	119	119	100	100	184	196
E0817	112	112	101	103	105	105	198	106	186	116	190	190	102	102	175	184	196	196	195	197	185	185	108	108	119	119	100	100	194	196
E0818	100	100	101	101	105	121	114	148	186	186	190	190	102	102	175	184	196	196	197	199	176	185	106	106	119	119	100	100	184	184
E0825	100	112	101	101	105	105	198	114	100	116	186	190	102	104	175	184	188	196	195	197	185	185	108	108	119	119	100	100	184	196
E0826	112	112	101	101	105	121	198	198	186	116	190	190	102	102	175	175	188	188	195	199	176	185	106	108	117	119	180	100	194	194
E0827X	112	112	199	199	121	121	198	114	116	116	186	190	100	100	175	175	188	196	195	197	185	185	106	108	119	119	180	100	184	112
E0829a	100	100	101	101	121	121	106	114	186	100	0	0	102	118	175	184	196	134	197	199	176	176	106	108	119	119	180	100	184	194
E0829b	100	112	101	103	121	121	198	114	186	100	186	190	104	118	175	175	188	196	195	197	176	185	106	108	117	119	100	100	184	196
E0832	100	100	101	103	105	121	114	148	186	100	190	190	102	104	184	184	196	134	197	197	176	176	108	108	119	119	180	100	184	194
E0840	100	112	101	101	105	105	198	148	100	116	186	190	102	104	175	184	188	134	197	197	176	185	108	108	117	119	180	100	184	196
E0840X	100	100	101	101	105	121	114	148	186	186	190	190	100	100	175	184	196	134	197	199	176	185	106	108	117	119	180	100	184	112
E0845X	100	112	101	101	105	121	198	148	186	100	186	190	100	100	175	184	196	196	199	199	176	176	106	108	119	119	100	100	184	184
E0846	112	112	101	101	105	105	198	114	100	116	186	190	102	118	175	184	188	188	195	195	185	185	108	108	111	117	180	100	196	196
E0847	100	112	101	103	105	121	198	148	186	100	190	190	102	102	175	184	188	134	195	197	176	185	108	108	117	119	180	100	184	196
E0854	112	112	101	103	105	105	198	198	186	186	186	190	102	118	175	175	188	188	197	197	185	185	106	108	119	119	180	100	194	194
E0855	100	112	101	101	105	105	198	148	100	116	190	190	102	104	175	184	196	134	195	197	176	185	106	108	119	119	180	100	184	194
E0863	100	112	101	101	105	105	114	148	186	100	186	190	102	102	175	184	188	134	197	199	176	176	106	106	119	119	180	180	184	184
E0864	112	112	101	101	121	121	198	114	186	100	186	186	104	118	175	175	188	196	197	199	185	185	108	108	117	117	180	100	194	196
E0865	112	112	101	103	105	105	198	106	186	116	186	186	102	104	175	184	188	196	197	197	185	185	108	108	117	119	100	100	196	196
E0866a	100	100	101	103	121	121	106	114	186	100	190	190	102	118	175	184	196	134	197	199	176	176	106	108	119	119	180	100	184	194
E0866b	100	112	101	101	121	121	198	148	100	116	186	190	102	118	175	184	196	196	197	197	185	185	106	108	117	119	100	100	184	194
E0870	100	112	101	101	105	105	198	148	186	186	186	190	102	102	175	184	188	196	197	199	176	176	106	108	119	119	180	100	184	184
E0875	100	112	199	101	121	121	106	114	100	116	190	190	102	118	175	184	196	134	195	199	176	185	106	108	111	119	180	100	184	196
E0879	100	112	101	103	105	121	198	148	100	116	190	190	102	118	175	184	188	196	195	197	176	185	108	108	117	119	100	100	184	196
E0882	100	112	199	101	105	105	114	148	186	116	186	190	102	102	184	184	188	196	197	199	176	185	106	108	117	119	180	100	184	112
E0883	100	112	101	101	105	105	198	148	100	116	186	186	100	100	175	184	196	196	195	197	185	185	108	108	117	119	100	100	184	196
E0884	112	112	101	103	105	121	198	114	186	116	186	190	102	102	184	184	188	188	195	199	185	185	108	108	117	119	100	100	196	196
E0888	100	112	199	101	121	121	198	148	186	116	186	190	102	102	184	184	188	196	195	199	176	185	106	108	119	119	180	100	184	196
E0892X	100	112	101	103	105	121	198	114	186	186	190	190	100	100	175	184	188	196	197	197	176	185	108	108	117	119	100	100	184	112
E0900	112	112	101	101	105	121	198	114	116	116	186	186	104	118	184	184	188	196	195	199	185	185	108	108	117	117	100	100	194	196
E0902	112	112	101	103	105	121	198	114	186	116	186	190	102	104	184	184	188	196	197	199	185	185	108	108	117	119	180	100	196	196
E0905	112	112	101	101	105	105	198	114	100	116	186	190	102	102	175	184	188	188	195	195	185	185	108	108	119	119	180	100	196	196
E0906	100	112	101	103	105	121	114	148	186	116	190	190	102	102	175	184	196	196	195	199	176	185	106	108	117	119	100	100	184	112
E0908	100	100	101	101	121	121	114	114	186	100	190	190	102	104	184	184	196	196	197	199	176	176	106	108	119	119	100	100	184	196
E0910	100	112	101	101	121	121	198	114	186	186	190	190	102	118	184	184	134	196	197	199	176	185	108	108	111	119	180	100	184	112
E0911	100	112	101	101	121	121	198	114	186	186	190	190	100	118	175	184	188	134	197	199	176	185	106	108	111	119	180	180	184	196
E0912	100	112	101	101	105	121	114	148	186	186	186	190	102	102	175	184	134	196	197	199	176	185	106	108	111	119	180	100	184	112
E0913	112	112	103	103	105	121	198	114	186	186	186	186	102	118	184	184	188	196	195	195	185	185	108	108	111	119	180	100	196	196
E0916	112	112	101	103	105	121	198	198	100	116	186	186	102	118	184	184	188	188	197	197	185	185	108	108	119	119	180	100	194	196
E0918	112	112	103	103	105	105	198	114	186	186	186	190	102	102	184	184	188	188	195	197	185	185	108	108	111	119	180	100	194	196
E0919	112	112	101	103	105	121	106	114	186	186	186	190	100	100	175	175	188	196	195	197	185	185	106	108	119	119	100	100	112	112
E0922	100	112	101	103	105	121	198	114	186	100	190	190	102	102	175	184	196	196	197	197	176	185	106	108	117	119	100	100	184	194
E0923	100	100	101	103	121	121	114	148	186	100	190	190	102	104	184	184	196	196	197	199	176	176	108	108	119	119	100	100	184	194
E0925	100	112	199	101	121	121	114	148	186	116	190	190	102	102	175	184	196	196	195	197	176	185	106	108	117	119	100	100	184	196
E0926	112	112	101	103	105	121	198	198	186	186	186	186	100	118	184	184	188	196	195	197	185	185	108	108	119	119	180	100	194	196
E0930	112	112	101	103	121	121	198	114	116	116	190	190	104	118	175	184	188	196	197	199	185	185	108	108	117	119	100	100	194	196
E0933	100	100	101	101	121	121	114	114	186	100	190	190	102	104	175	184	196	196	197	197	176	176	108	108	119	119	100	100	184	196
E0933x	100	100	101	101	121	121	114	114	186	100	190	190	102	118	175	184	134	196	197	199	176	176	106	108	119	119	180	100	184	194
E0935	100	112	101	101	105	121	198	148	100	116	190	190	100	100	175	184	188	134	197	197	176	185	108	108	117	119	180	100	184	196
E0945	112	112	101	101	105	105	198	114	116	116	186	190	102	102	175	184	188	196	197	199	185	185	108	108	117	119	100	100	194	196
E0946	100	112	101	101	105	105	198	114	100	116	190	190	102	102	175	175	196	196	195	197	176	185	106	108	117	119	180	100	184	196
E0948	100	112	199	103	105	121	198	114	186	116	186	186	102	102	184	184	188	134	195	197	185	185	106	108	119	119	180	100	184	194
E0949	100	112	101	103	105	105	198	114	186	100	186	190	102	102	175	184	188	134	195	197	176	185	106	108	119	119	180	100	184	194
E0952	112	112	101	101	105	105	198	198	186	186	190	190	0	0	175	184	188	196	195	197	185	185	106	108	117	119	100	100	194	194
E0954a	100	100	101	103	121	121	106	114	186	100	190	190	100	118	175	184	196	134	197	199	176	176	108	108	119	119	180	100	184	196
E0954b	100	112	101	103	121	121	198	114	186	100	186	190	102	102	175	175	196	196	195	197	185	185	106	108	119	119	100	100	184	196
E0955	100	100	101	103	105	121	106	114	186	100	190	190	102	118	184	184	196	196	197	199	176	176	108	108	119	119	100	100	184	194
E0957	112	112	103	103	105	105	198	114	100	116	186	190	102	102	184	184	188	196	195	197	185	185	108	108	111	119	180	100	196	196
E0958a	112	112	101	101	121	121	198	114	100	116	186	186	102	118	184	184	188	188	195	199	176	185	106	108	117	119	180	100	184	194
E0958b	112	112	199	103	105	121	106	148	186	116	186	190	102	102	175	175	196	134	197	197	176	185	106	106	117	119	180	100	112	112
E0960	112	112	101	101	121	121	198	114	186	116	186	190	102	118	175	184	188	188	195	199	176	185	106	108	117	119	180	100	194	194
E0967	112	112	101	103	105	105	198	198	186	116	186	190	102	102	175	184	188	196	195	197	185	185	108	108	111	117	180	100	196	196
E0969	112	112	101	101	105	121	198	114	116	116	190	190	102	102	184	184	188	196	195	197	185	185	108	108	117	117	100	100	196	196
E0974	100	112	199	101	121	121	198	114	186	116	190	190	102	102	175	184	196	134	197	197	176	185	106	108	119	119	180	100	184	112
E0975	112	112	101	103	105	121	198	114	186	100	186	190	104	118	175	175	188	196	197	197	185	185	108	108	117	117	180	100	194	196
E0977X	100	112	101	101	105	121	198	198	100	116	186	190	102	102	184	184	188	134	195	199	176	185	106	108	119	119	180	100	194	194
E0979	100	112	101	103	105	121	106	114	186	116	190	190	0	0	175	184	188	196	195	197	176	185	106	108	117	119	180	100	184	112
E0998	112	112	101	101	121	121	198	106	186	186	0	0	102	102	184	184	188	134	195	197	185	185	108	108	111	119	180	100	184	196
E09X0	112	112	103	103	105	105	198	198	186	186	186	190	100	100	175	184	188	188	195	197	185	185	108	108	119	119	180	100	194	196
E1003	100	112	101	101	105	121	198	114	100	116	186	190	102	118	175	184	188	134	195	197	176	185	108	108	117	119	180	100	184	194
E1004	100	112	199	101	105	121	114	114	186	116	186	190	100	100	175	184	196	134	197	199	176	185	106	108	117	119	180	100	184	112
E1005	100	112	101	103	121	121	198	114	186	100	186	186	102	118	175	175	196	196	197	197	185	185	106	108	119	119	180	100	184	196
E1006	100	112	101	103	121	121	198	148	186	100	186	190	104	118	175	184	196	196	197	197	176	185	106	108	119	119	100	100	184	194
E1008	112	112	101	103	121	121	198	198	186	100	186	186	102	118	175	175	196	134	197	199	176	185	106	108	117	119	180	100	184	194
E1014	100	112	101	103	105	105	198	148	186	100	186	186	102	102	175	175	196	196	195	197	185	185	108	108	117	119	100	100	184	194
E1016	100	112	101	101	121	121	106	106	186	100	186	190	102	118	184	184	196	188	195	199	176	185	108	108	111	119	100	100	184	194
E1019	100	112	101	101	121	121	198	114	100	116	186	190	104	118	175	184	188	134	195	199	176	185	106	108	117	119	180	100	184	194
E1026	100	112	101	101	121	121	198	114	186	116	190	190	104	118	175	184	188	188	195	199	176	185	106	108	117	119	180	100	184	196
E1028	100	112	101	101	121	121	106	114	186	100	190	190	102	104	175	175	196	134	195	199	176	185	106	108	119	119	180	100	194	112
E1036	112	112	199	199	121	121	106	114	116	116	186	190	100	100	184	184	188	134	197	197	185	185	106	108	117	119	180	180	184	196
E1043	100	112	199	103	121	121	106	106	186	100	186	190	102	104	175	184	196	134	195	199	176	185	106	108	119	119	180	100	184	196
E1044	100	112	199	103	121	121	198	114	100	116	190	190	102	118	175	175	188	196	195	199	176	185	106	108	119	119	100	100	194	112
E1047	100	112	101	103	121	121	198	106	186	100	190	190	100	118	175	175	196	134	195	199	176	185	108	108	119	119	180	100	196	112
E1051	112	112	199	101	105	121	198	198	100	116	186	190	102	102	175	184	196	134	195	197	176	185	106	108	119	119	180	180	184	112
E1052	100	112	101	103	105	121	198	148	186	100	190	190	100	100	175	184	188	134	197	197	185	185	108	108	117	119	180	100	184	196
E1053	100	112	101	101	105	105	198	114	100	116	190	190	100	100	184	184	188	134	195	197	176	185	108	108	117	119	180	100	184	196
E1063	100	112	101	101	105	121	198	148	100	116	186	190	100	118	184	184	196	196	197	197	176	185	108	108	117	119	100	100	184	194
E1067	100	112	101	101	121	121	198	106	186	100	190	190	102	104	175	184	196	134	197	197	176	185	108	108	119	119	180	100	184	196
E1076	112	112	101	101	105	121	106	148	186	186	190	190	100	100	175	175	188	196	197	197	176	185	106	108	119	119	100	100	184	112
E1080	112	112	101	103	121	121	198	198	186	116	186	190	118	118	175	184	188	196	195	197	185	185	106	108	117	119	100	100	194	196
E1081	100	112	101	101	105	105	198	148	100	116	186	190	100	100	175	175	188	134	195	197	176	185	106	108	119	119	180	100	184	194
E1083	100	112	101	103	105	121	198	148	186	100	186	190	102	104	184	184	196	196	195	197	185	185	106	108	117	119	100	100	184	196
E1092	112	112	101	103	105	121	198	198	186	186	190	190	104	118	184	184	188	188	197	197	176	185	106	108	119	119	180	100	194	194
E1094	112	112	101	103	105	121	198	198	186	100	186	186	100	100	175	184	188	188	197	197	176	185	106	108	117	119	180	100	194	194
E1098	112	112	199	101	105	121	198	148	186	116	186	190	100	100	175	175	196	134	195	197	185	185	106	106	117	119	180	100	184	184
E1101	112	112	101	103	105	121	148	148	186	186	190	190	102	102	175	175	188	196	195	197	185	185	106	108	117	119	100	100	184	112
E1102	100	112	101	101	105	121	198	148	100	116	186	186	100	100	175	175	196	134	197	197	185	185	106	108	117	119	180	100	184	194
E1103	100	112	199	101	105	121	106	114	186	116	186	190	102	102	184	184	188	188	197	197	176	176	106	108	119	119	100	100	112	112
E1110	100	112	101	101	105	105	198	114	100	116	186	190	102	104	175	184	196	134	197	197	176	185	108	108	117	119	180	100	184	196
E1113	100	112	101	103	121	121	198	198	186	100	186	186	102	118	175	175	188	188	197	199	176	185	106	108	119	119	180	100	184	194
E1115	100	112	101	101	105	121	198	148	186	100	186	186	102	118	175	175	188	134	195	197	176	185	106	108	119	119	180	100	184	194
E1116	112	112	101	101	105	105	198	114	100	116	186	190	100	100	184	184	188	188	195	197	185	185	108	108	119	119	180	100	194	196
E1120	112	112	199	101	105	121	106	114	186	116	186	190	102	102	175	184	134	196	197	197	176	185	106	108	117	119	180	100	184	112
E1121	100	112	199	101	105	121	198	148	186	116	186	190	100	100	175	184	188	196	197	197	176	185	106	106	117	119	180	100	184	196
E1122	100	112	199	101	121	121	198	148	186	116	186	190	102	102	184	184	196	134	195	197	176	185	106	106	119	119	180	100	184	196
E1124	112	112	199	103	105	121	198	106	186	116	190	190	102	102	175	175	188	196	195	197	185	185	106	106	117	119	100	100	184	184
E1126	112	112	199	199	105	121	198	106	116	116	186	190	102	102	175	175	188	134	195	197	185	185	108	108	119	119	180	180	184	112
E1128	112	112	101	103	105	121	198	198	186	116	186	190	118	118	175	184	196	196	197	197	185	185	108	108	117	119	100	100	194	196
E1129	112	112	101	101	121	121	198	198	186	186	186	190	100	100	184	184	188	188	197	199	185	185	108	108	111	119	180	100	184	112
E1133	112	112	101	103	105	121	198	148	186	186	186	190	100	100	175	184	196	134	197	197	185	185	106	106	117	119	180	100	184	184
E1135	112	112	199	101	105	121	198	198	186	186	186	186	100	100	175	184	188	134	197	197	185	185	106	108	111	119	180	180	184	196
E1137	112	112	101	101	105	121	198	114	186	100	186	186	102	118	175	184	188	196	197	197	185	185	108	108	117	119	100	100	194	196
E1138	100	112	199	101	121	121	106	106	186	100	190	190	100	118	175	184	196	134	195	199	176	185	108	108	119	119	180	100	196	112
E1141	112	112	101	101	121	121	198	106	186	186	190	190	100	100	175	184	188	134	197	197	185	185	106	106	111	119	180	100	184	112
E1143	100	112	101	101	105	121	198	114	186	100	186	190	102	104	184	184	196	134	195	197	185	185	106	108	119	119	180	100	184	196
E1145	100	112	101	101	105	121	106	114	186	116	190	190	100	100	175	175	196	134	195	197	185	185	108	108	117	119	180	100	184	184
E1147	112	112	101	103	105	121	198	198	186	116	186	190	102	118	184	184	188	196	195	195	185	185	108	108	111	117	180	100	196	196
E1149	100	112	101	103	121	121	198	114	186	100	186	186	100	100	184	184	196	134	195	197	176	185	106	108	119	119	180	100	184	194
E1150	112	112	101	103	105	121	198	114	116	116	186	190	102	102	175	175	196	196	197	199	185	185	108	108	117	119	100	100	194	196
E1151	100	112	101	103	105	121	198	114	186	100	186	190	102	104	184	184	196	134	195	197	176	185	106	108	119	119	180	100	184	196
E1157	100	112	199	103	121	121	198	114	100	116	186	190	102	104	184	184	188	196	195	199	176	185	108	108	111	119	100	100	194	112
E1161	112	112	199	103	105	121	198	114	186	116	190	190	102	102	175	175	188	134	195	197	185	185	106	106	117	119	180	180	184	112
E1163	100	100	101	103	105	105	114	148	186	186	190	190	102	102	175	184	196	134	195	197	176	185	108	108	119	119	180	100	184	184
E1165	112	112	199	101	105	121	106	114	186	116	190	190	102	102	175	184	188	196	195	197	176	185	106	106	119	119	100	100	184	112
E1169	100	112	101	101	105	121	198	198	186	186	186	186	102	102	175	184	188	196	195	197	176	185	106	106	119	119	100	100	184	112
E1175	112	112	101	103	105	121	198	198	186	116	190	190	102	118	175	184	188	196	197	197	185	185	106	108	119	119	100	100	184	196
E1179	112	112	101	103	105	121	198	114	186	116	0	0	100	100	175	175	188	196	197	197	185	185	108	108	117	119	180	100	194	196
E1180	112	112	101	101	105	121	198	114	100	116	186	190	102	118	175	175	188	196	197	197	185	185	108	108	117	117	100	100	194	196
E1181	100	112	101	101	105	121	198	114	186	186	186	186	100	100	175	184	188	196	197	197	185	185	106	108	119	119	100	100	196	112
E1197	100	100	101	101	121	121	114	114	186	100	190	190	102	118	184	184	196	196	199	199	176	176	106	108	111	119	100	100	184	196
E1201	112	112	199	103	105	121	106	114	186	186	186	190	102	102	175	175	196	134	195	197	176	185	106	108	119	119	180	100	184	112
E1202	100	112	101	101	105	105	198	148	100	116	186	186	0	0	0	0	188	196	195	197	185	185	106	108	117	119	100	100	184	194
E1203	100	112	101	103	105	121	198	114	186	186	0	0	100	100	175	175	188	196	195	195	185	185	106	106	119	119	100	100	184	112
E1207	100	112	199	101	105	105	198	114	186	116	0	0	100	100	175	184	196	196	197	199	176	185	106	108	117	119	100	100	184	112
E1210	112	112	101	103	105	121	198	114	186	186	186	190	100	100	175	184	196	134	195	195	185	185	106	108	119	119	180	100	184	184
E1211	100	112	199	103	105	121	106	148	186	116	186	190	102	102	175	175	188	196	195	197	185	185	106	106	119	119	100	100	112	112
E1218	112	112	199	101	121	121	198	198	100	116	186	186	100	100	175	184	188	188	195	199	176	185	106	108	119	119	180	100	184	184
E1221	112	112	101	103	105	105	198	198	186	116	186	190	102	102	184	184	188	188	197	197	185	185	108	108	111	119	180	100	194	196
E1222	112	112	101	103	105	105	198	198	100	116	186	190	0	0	175	184	188	188	197	197	185	185	108	108	111	117	180	100	196	196
E1225	112	112	101	101	121	121	198	114	116	116	190	190	0	0	175	175	188	196	195	199	185	185	108	108	117	119	100	100	196	196
E1229	112	112	199	101	105	121	198	114	186	116	190	190	0	0	175	175	188	196	195	197	176	185	106	108	117	119	100	100	184	112
E1230	112	112	101	103	105	121	198	106	186	116	186	190	102	104	175	175	188	196	195	199	185	185	108	108	117	119	100	100	196	196
E1232	100	112	101	101	105	105	198	148	100	116	0	0	102	102	184	184	196	196	195	197	185	185	106	108	119	119	100	100	184	196
E1233	112	112	199	101	105	121	106	114	186	116	190	190	102	102	175	175	188	196	195	197	185	185	106	108	117	119	100	100	112	112
E1235	112	112	199	199	105	121	198	198	116	116	190	190	102	102	175	175	188	188	195	197	185	185	106	108	117	119	180	100	184	112
E1236	112	112	199	101	121	121	106	114	186	116	186	186	102	102	175	184	188	134	195	199	185	185	106	108	111	119	180	180	112	112
E1237	100	100	101	103	105	121	106	148	186	100	190	190	102	104	175	184	196	134	197	199	176	176	108	108	111	119	180	100	184	196
E1238	100	112	101	101	105	121	198	114	100	116	186	186	102	104	175	184	188	196	195	199	176	185	108	108	117	119	180	100	184	196
E1239	112	112	101	101	105	121	198	114	100	116	186	190	102	118	184	184	188	196	195	197	185	185	108	108	117	119	100	100	196	196
E1244	112	112	199	101	105	121	198	198	186	186	186	186	102	102	175	184	188	188	195	197	176	185	106	106	119	119	180	100	184	112
E1245	112	112	101	103	105	121	198	106	186	116	186	190	102	102	184	184	188	196	197	199	185	185	108	108	117	117	180	100	194	196
E1254	112	112	101	101	105	105	198	198	100	116	186	186	102	118	175	184	188	188	197	197	185	185	108	108	111	117	180	100	194	196
E1255	112	112	101	103	105	121	198	114	186	116	186	186	102	118	184	184	188	196	195	197	185	185	108	108	111	117	180	100	194	196
E1256	112	112	103	103	105	121	198	114	186	116	186	190	102	118	175	184	188	188	195	197	185	185	108	108	117	119	180	100	194	196
E1267	112	112	101	103	105	105	198	114	186	116	186	186	102	118	175	184	188	188	195	195	185	185	108	108	119	119	180	100	194	196
E1269	112	112	101	103	105	121	198	106	186	100	186	190	104	118	175	175	188	188	197	197	185	185	108	108	119	119	180	100	194	196
E1270	100	100	101	103	121	121	106	114	186	100	190	190	102	104	184	184	196	196	197	197	176	176	106	108	119	119	100	100	184	196
E1276	112	112	103	103	105	105	198	198	186	186	186	190	102	102	184	184	188	188	195	197	185	185	108	108	111	117	180	100	194	196
E1279	100	112	101	103	121	121	198	148	186	100	186	186	102	118	175	184	196	196	197	197	176	185	106	108	117	119	100	100	184	196
E1285	100	112	101	101	105	121	198	148	186	186	186	190	102	102	175	184	196	196	197	197	176	176	106	108	119	119	100	100	184	194
E1287	100	112	199	103	121	121	106	114	100	116	186	190	102	104	184	184	196	134	195	199	176	185	106	108	119	119	180	100	184	194
E1289	100	112	101	101	105	121	198	148	100	116	186	190	102	104	184	184	196	134	195	197	185	185	108	108	119	119	180	100	184	196
E1290	100	112	101	101	105	121	198	114	100	116	186	190	102	104	175	184	196	196	195	197	185	185	106	108	119	119	100	100	184	196
E1293	112	112	101	101	105	121	198	198	186	116	186	190	102	102	175	175	188	196	195	197	185	185	108	108	117	119	180	100	184	196
E1294	112	112	101	101	105	121	198	198	186	116	190	190	104	118	175	184	196	134	197	199	176	185	106	108	119	119	180	100	184	196
E1303	112	112	101	101	121	121	106	114	186	186	186	190	102	118	184	184	188	188	195	199	185	185	106	108	111	119	180	100	184	196
E1309	112	112	199	101	105	121	198	198	186	116	190	190	102	102	175	184	188	188	197	197	185	185	106	106	119	119	180	180	196	112
E1313	100	112	101	101	121	121	198	148	186	186	186	190	102	102	175	184	134	134	199	199	176	185	106	106	111	119	180	100	184	196
E1320	112	112	101	101	105	121	198	198	100	116	186	190	102	118	184	184	188	188	195	197	185	185	108	108	117	119	180	100	196	196
E1321	112	112	101	103	105	121	198	198	100	116	186	190	102	118	184	184	188	196	195	195	185	185	108	108	117	119	180	100	194	196
E1334	100	112	101	101	105	121	198	114	100	116	190	190	104	118	175	175	188	196	197	197	176	185	106	108	117	119	100	100	184	194
E1335	100	112	199	103	121	121	198	114	100	116	190	190	102	118	175	175	196	134	195	199	176	185	108	108	119	119	180	100	184	196
E1337	112	112	199	101	121	121	198	148	186	116	190	190	102	102	184	184	188	134	195	195	185	185	108	108	117	119	180	180	184	196
E1338.2	100	100	101	101	105	105	114	148	186	100	186	190	100	100	175	184	196	196	199	199	176	176	108	108	119	119	100	100	184	184
E1338	112	112	103	103	105	105	198	198	186	100	186	190	100	100	175	184	188	196	197	197	185	185	108	108	111	117	180	100	194	196
E1339	100	112	101	103	121	121	106	114	186	100	190	190	102	104	175	184	188	196	195	197	176	185	106	108	119	119	100	100	194	112
E1350	112	112	199	103	105	121	106	148	186	116	190	190	102	102	175	175	196	134	195	197	176	185	108	108	119	119	180	100	184	184
E1352	112	112	101	101	105	121	198	198	186	116	186	190	102	102	175	184	188	196	195	195	185	185	108	108	119	119	180	100	196	196
E1355	100	112	199	103	105	121	198	114	186	116	186	186	102	102	184	184	188	188	195	197	185	185	108	108	111	119	180	100	184	196
E1357	112	112	101	103	105	121	106	148	186	116	186	190	102	102	175	184	188	196	195	195	176	185	106	108	119	119	100	100	184	112
E1362	112	112	101	103	105	105	198	114	100	116	186	190	102	102	184	184	188	196	197	197	185	185	108	108	117	119	180	100	196	196
E1365	112	112	101	103	105	121	106	114	186	186	186	190	102	102	175	175	188	196	195	195	185	185	106	106	117	119	100	100	112	112
E1366	100	100	101	101	105	121	114	148	186	100	190	190	102	104	184	184	196	196	197	197	176	176	106	108	119	119	100	100	184	196
E1370	112	112	199	101	121	121	106	114	186	116	186	190	102	118	175	184	188	188	197	199	185	185	106	108	111	119	180	100	184	196
E1374	112	112	101	101	121	121	198	114	100	116	186	190	102	118	184	184	188	188	197	199	185	185	108	108	117	119	180	100	196	196
E1382	112	112	101	103	105	121	198	198	100	116	186	190	102	118	175	184	188	196	197	197	185	185	108	108	111	119	180	100	194	196
E1383	112	112	199	101	105	121	198	114	186	116	186	190	102	102	175	175	188	196	195	197	176	185	108	108	119	119	100	100	194	112
E1388	100	112	199	101	121	121	198	106	100	116	190	190	102	104	175	175	188	196	197	197	176	185	106	108	111	119	100	100	184	196
E1392	100	112	101	103	105	105	198	148	186	100	186	190	102	104	175	184	188	134	197	197	176	185	106	108	117	119	180	100	184	196
E1393	100	100	101	103	105	121	114	114	186	186	186	190	102	102	175	184	188	134	197	199	176	185	106	106	111	119	100	100	184	196
E1395	100	112	199	101	121	121	198	114	186	116	186	190	102	102	184	184	188	134	197	197	176	185	106	108	119	119	180	180	184	196
E1400	100	100	101	101	105	121	114	148	186	186	186	190	102	102	184	184	188	196	197	199	176	185	106	108	111	119	100	100	184	196
E1402.2	112	112	101	103	105	121	198	198	186	100	186	190	102	118	184	184	188	196	195	197	185	185	108	108	111	117	180	100	196	196
E1402	100	112	101	101	121	121	106	114	186	100	190	190	102	118	175	184	188	196	195	197	176	185	106	108	111	119	100	100	194	112
E1404	112	112	101	101	105	105	198	114	100	116	186	186	102	102	175	184	188	196	195	197	185	185	108	108	111	119	180	100	196	196
E1407	100	112	101	101	121	121	106	114	186	100	190	190	102	118	175	184	196	134	197	197	176	185	108	108	111	119	180	100	194	112
E1410	112	112	103	103	105	105	198	198	186	186	186	190	100	100	184	184	188	188	195	195	185	185	108	108	111	119	180	100	196	196
E1413	112	112	101	103	105	121	198	198	186	100	186	190	102	118	175	184	188	188	195	195	185	185	108	108	117	119	180	100	196	196
E1415	112	112	199	103	105	121	198	114	186	116	186	190	102	102	184	184	196	134	195	199	185	185	108	108	119	119	180	100	194	112
E1417	100	112	101	101	105	121	198	148	100	116	190	190	102	118	184	184	188	196	195	197	176	185	106	108	117	119	100	100	184	194
E1419	112	112	101	101	105	121	198	148	186	116	186	190	102	102	175	184	196	134	195	197	185	185	106	108	117	119	180	100	112	112
E1420	100	112	101	103	121	121	198	114	186	100	186	190	104	118	175	175	196	188	197	199	176	185	106	108	119	119	180	100	184	194
E1421	100	112	199	101	121	121	114	114	186	116	190	190	102	102	175	184	188	196	195	199	176	185	106	106	117	119	100	100	184	196
E1422	100	112	199	103	121	121	198	114	100	116	186	190	102	118	184	184	196	134	195	199	176	185	108	108	111	119	180	100	196	112
E1423	100	112	101	103	105	121	198	148	186	100	186	186	100	118	184	184	196	134	195	197	176	185	106	108	117	119	180	100	184	194
E1424	100	112	101	101	121	121	198	106	100	116	190	190	100	118	175	175	196	134	197	199	176	185	106	108	111	119	180	100	184	196
E1425	112	112	101	101	105	121	198	114	186	186	186	190	100	100	175	184	188	196	195	195	185	185	108	108	117	119	100	100	112	112
E1426	112	112	101	101	105	121	198	114	186	116	186	186	102	118	184	184	188	196	195	197	185	185	108	108	117	119	180	100	194	196
E1427	112	112	199	101	105	121	198	106	100	116	186	186	100	100	175	184	188	134	195	197	185	185	106	108	119	119	180	180	196	112
E1428	100	112	199	101	105	121	198	106	186	116	186	190	100	100	175	184	196	134	197	197	176	185	106	108	119	119	180	100	184	184
E1429	112	112	199	103	105	121	198	114	186	116	186	190	102	102	175	184	188	188	195	199	185	185	108	108	111	119	100	100	194	112
E1430	112	112	101	103	105	121	198	198	186	186	186	190	100	100	175	184	196	196	195	195	185	185	106	108	117	119	100	100	194	196
E1431	112	112	103	103	105	121	198	114	186	100	186	190	102	102	175	184	188	188	197	197	185	185	108	108	111	117	180	100	194	196
E1432	100	100	101	101	105	121	114	148	186	100	190	190	102	118	175	184	196	134	197	199	176	176	106	108	119	119	180	100	184	194
E1433	112	112	101	101	105	121	198	106	186	186	186	186	102	102	184	184	188	134	195	197	185	185	108	108	119	119	180	180	196	112
E1434	100	112	101	101	105	105	198	114	100	116	186	190	102	104	175	175	196	134	195	197	185	185	108	108	117	119	180	100	184	196
E1435a	100	112	199	101	121	121	106	114	186	100	190	190	102	104	175	184	188	196	197	197	176	185	106	108	111	119	100	100	184	196
E1435b	112	112	199	103	105	121	106	148	186	116	186	190	102	102	175	175	188	196	195	197	176	185	106	108	119	119	100	100	184	184
E1436	100	112	101	101	121	121	106	106	186	100	190	190	102	104	175	184	196	134	197	199	176	185	106	108	111	119	180	100	184	194
E1437	100	112	101	101	105	121	198	198	186	186	186	186	102	102	175	184	188	188	195	197	185	185	106	108	119	119	100	100	112	112
E1438	112	112	103	103	105	105	198	198	186	116	186	190	102	118	175	175	196	196	195	195	185	185	106	108	117	119	100	100	184	196
E1439	112	112	199	103	105	121	106	106	186	116	186	190	102	118	175	184	188	134	195	197	185	185	106	106	111	117	180	100	112	112
E1440	112	112	101	101	105	121	198	198	186	116	186	190	118	118	175	184	188	188	195	195	185	185	106	108	119	119	180	100	194	196
E1441	100	112	101	101	105	105	114	114	186	186	190	190	100	100	175	184	196	134	195	197	176	185	106	108	119	119	180	100	184	184
E1442	100	112	101	103	105	121	198	114	186	100	186	190	100	102	184	184	196	134	195	197	176	185	106	108	119	119	180	100	184	196
E1443	112	112	101	103	105	121	198	106	186	116	186	190	102	118	175	184	188	196	197	197	185	185	108	108	119	119	100	100	194	196
E1444	100	112	101	101	105	121	198	148	100	116	186	190	102	118	175	184	188	134	197	197	185	185	106	108	117	119	180	100	184	196
E1445	112	112	101	101	105	105	198	198	186	116	186	186	102	102	175	184	188	196	197	197	185	185	108	108	117	119	180	100	196	196
E1446	100	112	101	103	105	105	198	148	186	100	186	190	102	104	175	184	188	134	195	195	176	185	108	108	117	119	180	100	184	196
E1447	112	112	101	101	105	121	106	114	186	186	186	190	102	102	175	175	196	134	195	195	176	185	108	108	119	119	180	100	184	112
E1448	112	112	101	101	105	105	198	198	186	116	186	190	100	100	175	175	188	196	195	197	185	185	106	108	117	119	100	100	194	196
E1449	112	112	199	199	121	121	198	106	116	116	186	190	102	102	175	184	188	188	195	195	185	185	108	108	119	119	180	100	184	112
E1450	100	112	101	103	105	121	148	148	186	186	0	0	102	102	175	184	196	196	195	197	176	185	106	108	117	119	100	100	184	184
E1451	112	112	101	103	105	121	198	106	186	116	190	190	104	118	184	184	188	188	195	197	185	185	108	108	117	117	180	100	196	196
E1452	100	112	101	103	105	121	198	114	186	186	190	190	100	100	175	184	188	196	195	197	176	185	106	108	119	119	180	100	194	196
E1453	112	112	199	101	105	121	106	114	186	116	190	190	102	102	175	175	188	188	195	199	185	185	106	108	111	119	180	100	184	112
E1454	100	112	101	103	105	121	106	114	186	116	190	190	100	100	175	184	188	134	195	197	176	185	106	106	119	119	180	180	184	184
E1455	112	112	103	103	105	121	198	114	186	186	186	186	102	118	184	184	188	188	195	195	185	185	108	108	111	119	180	100	196	196
E1456	112	112	101	103	121	121	198	114	186	100	186	190	104	118	175	184	196	196	195	199	185	185	108	108	117	119	100	100	194	196
E1457	112	112	101	101	105	105	198	198	186	186	186	186	102	102	175	184	188	188	197	197	185	185	108	108	111	119	180	100	196	196
E1458	112	112	199	101	105	121	198	114	100	116	186	186	102	102	175	184	196	134	197	199	176	185	106	108	119	119	180	100	184	194
E1459	100	112	199	101	105	121	198	148	186	186	186	190	100	100	184	184	188	188	195	199	185	185	106	108	119	119	100	100	184	194
E1460	100	112	101	103	121	121	198	114	186	100	186	190	104	118	175	184	188	196	197	197	176	185	108	108	117	119	100	100	184	196
E1461	112	112	101	103	105	121	198	148	186	116	190	190	102	102	175	184	188	196	195	197	176	185	106	108	117	119	100	100	184	112
E1462	100	112	199	103	121	121	198	106	100	116	190	190	102	104	175	184	188	196	197	197	176	185	108	108	111	119	100	100	194	112
E1463	112	112	103	103	105	105	198	198	186	186	186	190	102	102	184	184	188	196	195	197	185	185	108	108	119	119	180	100	196	196
E1464	100	112	199	103	105	121	198	148	186	116	0	0	100	100	175	184	196	134	195	197	185	185	106	108	119	119	180	100	112	112
E1465	112	112	103	115	105	111	106	110	186	130	186	190	102	110	175	175	134	134	195	199	182	185	108	110	111	119	180	180	196	100	trans-island hybrid (Milinkovitch et al. BMCEcology 2007, 7:2 (doi:10.1186/1472-6785-7-2))
E1466	100	112	101	101	105	121	198	148	186	186	0	0	100	100	175	184	188	196	195	197	176	185	106	106	117	119	100	100	184	112
E1467	112	112	0	0	105	121	198	114	116	116	190	190	104	118	175	184	196	196	195	197	185	185	108	108	117	119	100	100	194	196
E1468	112	112	101	101	121	121	198	114	186	116	186	190	102	102	175	175	188	188	195	197	185	185	106	108	117	119	180	100	184	112
E1469	100	112	101	101	105	121	198	114	100	116	186	186	102	104	184	184	196	196	195	197	185	185	106	108	117	119	100	100	184	194
E1471	112	112	101	103	105	105	198	114	100	116	186	190	102	102	184	184	188	196	195	195	185	185	108	108	117	119	180	100	194	196
E1473	112	112	101	103	121	121	198	198	186	116	186	190	102	118	175	184	188	134	195	197	185	185	106	106	119	119	180	180	184	112
E1475	112	112	101	101	121	121	198	114	186	186	186	190	102	102	175	175	188	134	195	197	185	185	106	106	117	119	100	100	184	184
E1477	112	112	0	0	121	121	198	114	186	116	186	186	102	118	175	184	134	134	197	197	185	185	106	108	111	119	180	180	196	112
E1479	100	112	199	103	105	121	198	114	186	116	186	190	102	102	175	175	196	134	197	197	176	185	108	108	119	119	180	100	184	112
E1481	100	112	101	101	121	121	198	114	100	116	190	190	102	118	175	175	188	196	197	197	176	185	106	108	111	119	100	100	184	194
E1483	112	112	101	103	105	121	198	114	186	186	186	190	102	118	175	184	188	196	195	195	185	185	108	108	111	117	180	100	196	196
E1485	100	112	101	101	121	121	106	114	186	100	186	190	102	104	175	184	196	134	197	199	176	185	108	108	119	119	180	100	196	112
E1487	100	112	101	103	121	121	198	114	100	116	190	190	102	104	175	184	188	196	195	197	176	185	108	108	111	119	100	100	184	194
E1489	100	112	101	103	121	121	198	114	186	100	190	190	102	104	184	184	196	134	197	197	176	185	108	108	119	119	180	100	194	112
E1491	100	112	101	103	105	121	198	148	186	100	190	190	102	102	184	184	188	196	197	197	176	185	108	108	119	119	100	100	184	196
E1493	112	112	101	103	105	105	198	114	186	100	186	190	102	104	184	184	188	188	195	197	185	185	108	108	117	119	180	100	196	196
E1497	112	112	101	101	121	121	198	106	186	186	186	186	102	102	175	175	188	188	195	197	185	185	106	106	111	119	180	100	184	112
E1499	112	112	101	101	105	105	198	198	186	100	186	186	102	102	175	184	188	188	195	197	185	185	108	108	111	117	180	100	196	196
E1501	112	112	101	103	105	105	198	198	186	116	186	186	102	102	175	184	188	188	197	197	185	185	108	108	111	119	180	100	194	196
E1503	112	112	103	103	105	121	198	198	186	186	186	186	118	118	175	175	188	196	195	197	185	185	106	108	119	119	100	100	194	196
E1507	112	112	199	103	105	121	198	198	186	116	186	190	102	102	175	184	188	134	197	197	185	185	108	108	119	119	180	180	196	112
E1509	112	112	199	103	105	121	198	106	186	116	186	190	100	100	175	184	188	188	197	197	185	185	108	108	119	119	180	100	184	196
E1806	112	112	101	101	105	105	198	106	186	186	190	190	102	102	184	184	188	134	195	197	185	185	106	108	111	119	180	100	184	112
E1X35	100	112	0	0	121	121	198	148	100	116	186	190	102	118	184	184	196	196	195	197	176	185	108	108	117	119	100	100	184	196

## Sheet: Corrals 2003
Locus ->	AC045		AC075		AC100		AC127		AC247		ATGT70		AC251		AGG68		AC111		AC039		GGA45		AC190		AC149		AC063		AC263
Individual	Allele1	Allele2	Allele1	Allele2	Allele1	Allele2	Allele1	Allele2	Allele1	Allele2	Allele1	Allele2	Allele1	Allele2	Allele1	Allele2	Allele1	Allele2	Allele1	Allele2	Allele1	Allele2	Allele1	Allele2	Allele1	Allele2	Allele1	Allele2	Allele1	Allele2
E000XIII	100	112	101	101	105	121	106	114	186	116	186	190	102	102	175	175	196	134	195	195	185	185	0	0	117	119	180	100	184	184
E001II	112	112	103	103	105	121	198	198	186	186	186	190	118	118	175	175	188	196	195	197	185	185	108	108	119	119	100	100	184	194
E002II	112	112	101	101	105	121	198	198	186	116	190	190	118	118	175	184	196	196	197	197	185	185	108	108	117	119	180	100	194	196
E003II	112	112	101	101	121	121	198	106	186	186	190	190	102	118	175	175	188	134	197	197	185	185	106	106	111	119	180	100	196	112
E005II	112	112	199	101	105	121	106	114	186	116	186	190	102	102	175	184	134	134	195	197	185	185	106	106	111	119	180	180	184	112
E006II	100	112	101	101	105	121	198	148	100	116	186	186	102	102	175	175	188	196	197	197	185	185	106	108	117	119	100	100	184	194
E007II	100	112	101	101	105	105	198	114	100	116	186	190	102	104	175	184	188	196	195	197	176	185	0	0	117	119	100	100	184	194
E008II	100	112	101	101	105	121	198	114	100	116	190	190	102	104	175	184	188	196	197	197	176	185	0	0	117	119	100	100	184	194
E009II	100	112	101	103	105	105	198	114	186	100	186	186	102	104	175	184	196	134	197	197	176	185	108	108	117	119	180	100	184	194
E010II	100	112	101	101	121	121	198	114	186	100	186	186	102	118	175	175	188	134	197	197	185	185	0	0	119	119	180	100	184	194
E011II	112	112	199	101	105	121	198	198	186	116	190	190	102	118	175	184	188	134	195	197	185	185	0	0	111	119	180	100	196	112
E012II	112	112	103	103	105	121	198	114	186	186	186	186	102	118	184	184	188	196	195	195	185	185	0	0	119	119	180	100	196	196
E013AIII	100	100	101	103	105	121	114	114	186	186	190	190	102	102	175	184	196	134	197	199	176	185	106	108	119	119	180	100	184	196
E013BIII	112	112	103	103	105	105	198	114	186	186	186	186	0	0	0	0	188	188	195	197	185	185	108	108	119	119	180	100	196	196
E014III	112	112	101	101	121	121	198	198	186	116	186	190	102	118	175	184	188	188	195	199	185	185	106	108	111	119	180	100	112	112
E016II	112	112	101	103	105	105	198	198	186	116	186	190	102	118	175	184	188	188	197	197	185	185	106	108	117	119	180	100	184	194
E017AII	112	112	101	103	105	105	198	198	186	100	186	186	102	118	184	184	188	188	195	195	185	185	0	0	117	119	180	100	194	196
E017BII	100	100	101	101	121	121	198	148	186	186	186	190	102	102	175	184	188	134	199	199	176	176	106	108	119	119	180	180	184	184
E019II	112	112	101	103	105	121	198	114	186	186	186	190	104	118	175	184	188	188	197	199	176	185	0	0	119	119	180	100	194	196
E020II	100	112	199	101	105	121	198	148	186	116	190	190	102	102	184	184	196	134	197	199	176	185	0	0	119	119	180	100	184	194
E021II	100	112	199	101	105	121	106	114	186	116	190	190	102	102	175	184	188	196	195	195	185	185	0	0	119	119	100	100	184	184
E022II	112	112	101	103	105	121	198	148	186	186	186	190	102	102	175	175	196	134	195	195	185	185	0	0	117	119	180	100	112	112
E023II	100	112	199	101	105	121	106	114	186	116	190	190	102	102	175	175	188	196	195	195	185	185	0	0	117	119	100	100	184	112
E024II	100	112	101	103	121	121	198	198	186	116	186	186	102	118	175	175	196	134	197	197	176	185	0	0	119	119	180	100	184	194
E025II	112	112	199	103	105	121	106	148	186	116	186	190	102	102	175	175	196	134	197	197	185	185	0	0	119	119	180	100	184	112
E026II	100	112	101	101	121	121	198	106	186	100	190	190	102	118	175	175	188	196	197	197	176	185	108	108	119	119	100	100	194	112
E028II	100	100	101	101	121	121	114	114	186	100	190	190	102	118	184	184	196	196	197	199	176	176	108	108	111	119	100	100	184	194
E029II	112	112	199	101	105	121	198	114	186	116	186	190	102	102	175	184	196	134	195	197	176	185	108	108	119	119	180	100	112	112
E030II	112	112	101	103	105	105	198	114	186	116	186	190	102	102	175	184	188	196	195	197	185	185	108	108	117	119	180	100	194	196
E031AIII	112	112	101	101	121	121	198	114	186	116	186	190	102	118	175	184	188	188	197	199	176	185	106	108	119	119	180	100	194	196
E031BIII	100	112	199	103	105	121	198	114	186	116	190	190	102	102	0	0	134	196	195	197	176	185	0	0	119	119	180	100	184	112
E031CIII	112	112	199	199	105	121	198	198	116	116	186	190	102	102	0	0	188	188	195	195	185	185	106	108	117	119	180	100	184	112
E032II	100	100	101	101	105	105	148	148	186	186	190	190	102	102	184	184	188	134	197	197	176	176	108	108	119	119	180	100	184	196
E033II	112	112	199	101	105	121	106	148	186	116	190	190	102	102	175	175	188	196	195	197	176	185	108	108	119	119	100	100	184	112
E034II	100	100	101	101	121	121	106	148	186	100	190	190	102	118	175	184	196	134	199	199	176	176	108	108	119	119	180	100	184	194
E035II	100	112	101	103	121	121	106	114	186	100	186	190	102	118	184	184	196	134	197	197	176	185	108	108	111	119	180	100	184	196
E036II	100	112	199	101	105	121	198	114	186	116	190	190	102	102	175	175	0	0	195	197	176	185	108	108	119	119	100	100	184	112
E037II	100	112	101	103	105	121	106	114	186	186	190	190	102	102	175	184	188	196	195	197	176	185	108	108	119	119	100	100	184	184
E038II	112	112	101	101	105	121	198	106	100	116	186	190	102	102	175	175	196	196	197	199	185	185	108	108	117	117	100	100	196	196
E039II	112	112	103	103	121	121	198	198	186	186	186	190	102	118	175	175	188	196	195	197	185	185	106	108	117	119	100	100	194	196
E040II	112	112	101	101	121	121	198	198	186	116	186	190	118	118	175	184	188	196	195	197	185	185	106	108	119	119	100	100	194	194
E041II	112	112	101	103	105	105	198	198	186	186	186	190	102	102	175	184	188	196	195	197	185	185	108	108	119	119	100	100	184	194
E042II	112	112	101	103	105	121	198	106	186	100	186	186	104	118	175	184	188	196	197	199	185	185	108	108	117	119	100	100	194	196
E043AIII	100	100	101	101	105	121	114	148	186	186	190	190	102	102	175	184	188	134	197	199	176	185	106	108	111	119	100	100	184	196
E043BIII	112	112	101	101	105	121	198	198	186	116	190	190	102	118	0	0	196	196	195	197	185	185	108	108	119	119	100	100	184	194
E044AIII	112	112	103	103	121	121	198	198	186	186	186	190	102	102	175	175	188	196	197	197	185	185	0	0	117	119	180	100	194	194
E044BIII	112	112	199	199	121	121	106	114	116	116	190	190	102	102	184	184	196	134	197	197	185	185	106	106	119	119	180	100	184	112
E044III	112	112	101	101	105	121	198	106	0	0	186	190	102	102	0	0	188	134	195	199	185	185	106	108	111	119	180	180	112	112
E045AIII	112	112	101	101	105	121	198	114	100	116	186	190	104	118	175	175	188	188	197	199	185	185	0	0	117	117	180	100	196	196
E045BIII	100	100	101	103	121	121	106	148	186	100	190	190	102	118	184	184	196	196	197	199	176	176	0	0	119	119	100	100	184	194
E046I0	112	112	101	103	105	121	198	106	116	116	190	190	102	118	175	184	188	196	197	199	185	185	108	108	117	119	100	100	194	196
E047I0	100	112	101	103	105	105	0	0	0	0	186	190	102	104	175	184	196	196	195	197	0	0	108	108	119	119	100	100	184	196
E050I0	100	112	0	0	121	121	198	148	100	116	186	190	102	118	175	175	188	196	195	197	176	185	108	108	117	119	100	100	184	196
E051I0	100	112	101	101	105	121	198	148	100	116	190	190	102	118	175	184	188	134	195	197	176	185	108	108	119	119	180	100	184	196
E052AIII	112	112	101	101	105	121	198	198	186	116	186	190	102	118	175	175	188	196	195	195	185	185	106	108	119	119	100	100	184	194
E052BIII	112	112	101	101	105	121	198	106	186	186	186	186	102	102	184	184	188	134	195	199	185	185	106	108	111	119	180	100	196	112
E053I0	112	112	101	101	105	121	198	114	186	116	186	186	102	104	175	184	188	134	197	199	176	185	106	108	117	119	180	100	194	194
E055I0	100	112	101	103	105	105	114	114	186	186	190	190	102	102	184	184	188	196	199	199	176	176	106	106	119	119	100	100	184	194
E056I0	112	112	101	101	121	121	198	106	100	116	186	190	102	118	175	184	188	196	197	197	185	185	108	108	117	117	180	100	196	196
E057I0	112	112	101	103	105	105	198	114	186	100	186	186	102	118	175	184	188	188	197	197	185	185	108	108	117	117	180	100	194	196
E058I0	100	112	101	101	105	121	198	148	100	116	186	190	102	104	175	184	196	134	195	197	185	185	106	108	117	119	180	100	184	196
E059I0	100	112	101	101	105	105	198	114	186	186	190	190	102	118	175	184	188	134	197	199	176	185	106	108	111	119	180	180	184	112
E060I0	100	112	101	103	105	105	198	148	186	100	186	190	102	102	175	184	188	134	197	197	185	185	108	108	119	119	100	100	184	196
E061I0	100	112	101	103	105	105	148	148	186	186	190	190	102	102	175	184	196	196	197	197	176	176	106	108	111	119	180	100	184	196
E062AI	112	112	0	0	105	121	106	114	186	186	186	186	102	102	175	184	188	134	195	197	185	185	106	108	111	119	180	100	112	112
E062BII	100	112	101	101	105	121	198	114	100	116	186	186	102	104	175	175	196	196	197	197	176	185	108	108	119	119	100	100	184	194
E063AI	100	112	199	101	121	121	198	148	186	116	186	190	102	102	184	184	196	134	197	197	176	185	108	108	119	119	180	100	184	112
E063BII	100	112	101	103	105	105	198	114	186	100	186	186	102	104	175	184	188	196	195	197	185	185	0	0	119	119	180	100	184	194
E064I0	100	112	101	103	105	121	198	148	100	116	186	190	104	118	175	184	188	196	195	197	185	185	106	108	117	119	100	100	184	196
E065I0	100	112	101	101	121	121	198	148	186	186	186	190	102	102	184	184	188	196	199	199	176	185	106	108	111	119	180	100	184	112
E066I0	100	112	101	103	121	121	198	198	186	100	186	186	102	118	175	175	188	188	195	199	176	185	106	108	117	119	180	100	184	194
E067I0	100	112	199	103	121	121	106	106	100	116	186	190	102	104	175	184	188	196	197	199	176	185	106	108	111	119	100	100	184	194
E068AI	100	112	0	0	121	121	106	114	100	116	190	190	102	118	175	175	188	196	197	199	176	185	106	108	119	119	100	100	184	196
E068BII	100	112	101	101	105	121	198	114	186	116	186	190	102	118	184	184	188	188	195	199	176	185	106	108	119	119	180	100	194	196
E069AI	100	112	101	101	121	121	198	106	186	100	186	190	102	118	175	175	188	196	197	199	176	185	108	108	119	119	100	100	184	196
E069BII	112	112	199	101	121	121	198	198	186	116	186	190	102	102	175	184	188	196	195	197	185	185	106	106	117	119	100	100	112	112
E071I0	100	112	199	103	121	121	106	106	100	116	190	190	102	118	175	184	188	196	195	197	176	185	106	108	111	119	100	100	184	196
E072AI	100	112	101	101	105	121	198	114	186	186	190	190	102	102	175	184	196	134	195	197	185	185	108	108	119	119	180	100	184	184
E072BII	100	112	101	103	105	121	148	148	186	186	190	190	102	102	175	184	196	196	195	197	176	176	106	108	117	119	100	100	184	112
E073I0	112	112	199	101	121	121	198	114	186	116	186	186	102	102	175	184	196	134	197	197	185	185	108	108	119	119	180	100	112	112
E074I0	112	112	101	101	105	121	106	114	186	186	186	190	102	102	175	184	196	134	195	197	176	185	108	108	117	119	180	100	184	112
E075AIII	112	112	199	103	105	121	198	114	186	116	190	190	102	102	175	184	188	196	195	197	176	185	106	108	117	119	100	100	112	112
E075BIII	112	112	101	101	105	121	198	198	186	186	186	190	102	118	175	184	188	134	197	197	185	185	106	108	111	119	180	100	184	112
E076I0	100	112	101	103	121	121	106	114	186	100	186	190	102	118	175	175	196	134	195	197	176	185	106	108	119	119	180	100	194	112
E077AIII	100	112	101	101	121	125	198	114	100	116	186	190	102	118	184	184	196	196	197	197	185	185	106	108	119	119	180	100	184	196
E077BIII	100	112	101	103	121	121	106	106	186	100	186	190	102	104	184	184	188	196	195	197	176	185	106	108	111	119	100	100	184	194
E078AIII	100	100	101	103	105	121	106	148	186	100	190	190	102	104	175	184	196	134	197	199	176	176	106	108	119	119	180	100	184	194
E078BIII	100	112	101	103	105	121	198	198	186	100	186	190	102	102	175	184	188	196	195	197	176	185	108	108	119	119	180	100	184	196
E079I0	100	100	0	0	121	121	198	148	186	186	186	190	102	102	175	184	188	134	197	199	176	176	106	108	119	119	180	180	184	194
E080I0	112	112	101	101	105	121	106	114	186	186	186	190	102	102	175	175	0	0	195	197	176	185	106	106	117	119	180	100	112	112
E083I0	112	112	101	103	105	105	198	114	186	116	186	190	102	102	184	184	188	196	195	199	185	185	108	108	119	119	100	100	194	196
E084I0	112	112	101	101	105	121	198	114	100	116	190	190	102	104	175	184	188	188	195	197	185	185	108	108	119	119	100	100	196	196
E085I0	100	112	101	103	105	121	106	114	186	186	190	190	102	102	175	175	0	0	195	195	185	185	106	106	117	119	180	100	184	184
E086I0	112	112	101	103	121	121	198	114	186	100	186	186	102	102	175	184	188	188	0	0	185	185	108	108	117	117	180	100	196	196
E087I0	112	112	101	103	105	121	198	114	186	100	190	190	102	104	184	184	188	188	197	199	185	185	108	108	119	119	180	100	196	196
E089I0	112	112	101	101	121	121	198	106	116	116	186	190	104	118	175	184	196	196	195	197	185	185	108	108	117	119	100	100	196	196
E090I0	112	112	199	199	105	121	198	198	186	116	186	190	102	102	184	184	188	196	195	195	185	185	106	108	119	119	100	100	184	112
E1204X	112	112	101	101	105	105	198	114	100	116	186	186	102	104	175	184	188	196	195	199	185	185	108	108	117	119	180	100	196	196
E12600	100	100	101	103	121	121	114	148	186	100	190	190	102	104	175	184	196	196	197	199	176	176	106	108	111	119	100	100	184	194
E80403	0	0	101	101	105	105	198	148	100	116	0	0	102	118	184	184	196	134	195	197	185	185	108	108	117	119	180	100	184	194
E01_C15	100	112	199	101	105	121	114	148	186	116	186	190	102	102	184	184	188	134	197	199	176	185	108	108	117	119	180	180	184	112
E02_C15	100	112	101	103	121	121	106	114	186	100	186	190	102	104	175	184	188	196	195	199	176	185	108	108	119	119	100	100	184	194
E03_C15	100	112	199	101	105	121	114	114	186	116	186	190	102	102	184	184	196	134	195	197	176	185	106	108	117	119	180	100	184	196
E04_C15	100	112	199	103	121	121	198	114	186	100	186	190	102	118	175	175	196	134	197	199	176	185	106	108	119	119	100	100	196	112
E05_C15	100	100	101	101	105	121	106	114	186	100	190	190	102	118	175	184	196	196	197	199	176	176	106	108	109	119	100	100	184	196
E06_C15	100	112	101	101	121	121	106	114	186	100	186	190	102	118	175	184	188	196	195	197	176	185	108	108	109	119	180	100	194	112
E07_C15	100	100	101	103	121	121	114	114	186	100	190	190	102	118	184	184	196	134	197	199	176	176	106	108	109	119	180	100	184	196
E08_C15	100	112	101	101	121	121	106	114	186	100	190	190	102	104	175	184	196	134	197	197	176	185	108	108	109	119	180	100	194	112
E09_C15	100	112	101	103	121	121	106	114	186	100	190	190	102	118	175	184	188	196	195	199	176	185	106	108	109	119	100	100	184	194
E10_C15	112	112	199	101	121	121	198	114	186	116	190	190	102	102	175	175	134	134	197	199	185	185	106	108	109	119	180	180	184	112
E11_C15	112	112	199	101	121	121	198	106	186	116	186	190	102	102	184	184	188	188	195	199	185	185	106	108	109	119	180	100	112	112
E12_C15	112	112	101	101	105	121	198	198	186	186	186	190	102	118	175	184	188	188	195	199	185	185	106	108	109	119	180	100	184	196
E13_C15	100	112	199	101	105	121	106	148	186	116	190	190	102	102	175	184	188	196	197	197	176	185	106	106	109	119	100	100	184	196
E14_C15	100	112	101	101	105	121	198	114	186	186	186	190	102	102	184	184	188	134	195	199	176	185	106	108	109	119	180	100	194	112
E15_C15	100	100	101	101	105	121	198	114	186	186	186	190	102	102	175	184	196	196	197	197	176	176	106	106	119	119	100	100	184	194
E16_C15	100	100	101	101	121	121	198	148	186	100	186	190	102	102	175	184	196	196	197	197	176	185	106	108	119	119	100	100	184	184
E17_C15	112	112	101	103	105	105	198	198	186	186	186	190	102	102	175	184	188	196	195	195	185	185	108	108	117	119	180	100	194	196
E18_C15	100	112	101	101	105	121	198	148	186	186	186	190	102	102	175	184	188	134	197	199	176	176	108	108	119	119	180	180	184	184
E19_C15	112	112	101	103	105	121	198	198	186	186	186	190	102	118	175	175	188	188	195	197	185	185	108	108	117	119	180	100	184	194
E20_C15	112	112	101	103	105	121	198	198	186	186	186	190	102	118	175	184	188	196	195	195	185	185	106	108	119	119	100	100	194	196
E21_C15	100	112	101	101	105	105	148	148	186	186	190	190	102	102	175	184	196	134	195	199	176	176	106	106	119	119	180	100	184	112
E22_C15	100	112	101	103	105	121	148	148	186	186	190	190	102	102	175	184	196	196	197	197	176	185	106	108	119	119	100	100	184	112
E23_C15	100	112	199	101	121	121	198	114	186	116	190	190	102	102	175	184	196	196	195	199	176	185	106	108	119	119	180	100	184	196
E24_C15	100	112	101	101	105	121	198	148	100	116	186	186	102	102	175	184	188	196	197	197	185	185	108	108	117	119	100	100	184	194
E25_C15	100	112	101	103	105	121	198	148	186	100	186	186	102	118	175	184	188	196	197	197	185	185	108	108	117	119	100	100	184	194
E26_C15	100	112	101	103	105	121	198	148	186	100	186	186	102	104	175	184	188	196	195	197	176	185	108	108	119	119	100	100	184	196
E27_C15	100	112	101	101	121	121	198	114	100	116	186	190	104	118	175	175	196	196	195	197	185	185	106	108	117	119	100	100	184	196
E28_C15	100	112	101	101	121	121	198	148	100	116	186	190	102	118	175	184	196	134	197	197	176	185	106	108	117	119	180	100	184	194
E29_C15	100	112	101	101	105	105	198	148	100	116	186	186	102	102	175	175	188	196	197	197	185	185	108	108	119	119	100	100	184	194
E30_C15	112	112	101	103	105	105	198	114	186	100	186	186	102	102	184	184	188	188	195	195	185	185	108	108	119	119	180	100	194	196
E31_C15	112	112	101	101	105	121	198	114	100	116	186	190	102	118	184	184	188	188	197	197	185	185	108	108	119	119	100	100	196	196
E32_C15	112	112	101	101	105	105	198	198	100	116	186	190	102	102	175	184	188	188	197	197	185	185	108	108	109	117	180	100	196	196
E33_C15	112	112	101	103	105	105	198	114	186	100	186	186	102	102	175	184	188	196	195	197	185	185	108	108	109	119	180	100	194	196
E34_C15	112	112	101	103	105	121	198	106	116	116	186	190	102	102	175	184	196	196	197	199	185	185	108	108	117	119	100	100	194	196
E35_C15	112	112	103	103	105	105	198	114	186	186	186	186	102	118	184	184	188	188	197	197	185	185	108	108	119	119	180	100	194	196
E36_C15	112	112	101	101	121	121	198	106	100	116	190	190	102	102	175	184	188	196	197	199	185	185	108	108	117	119	100	100	196	196
E37_C15	112	112	101	101	105	105	198	106	116	116	186	190	104	118	175	184	196	196	195	197	185	185	108	108	117	119	180	100	196	196
E38_C15	112	112	199	101	105	121	106	114	186	116	186	190	102	118	175	184	188	134	197	199	185	185	108	108	109	119	180	100	184	112
E39_C15	112	112	103	103	105	105	198	198	186	186	186	190	102	118	175	184	188	188	195	197	185	185	108	108	119	119	100	100	194	196
E40_C15	112	112	101	103	105	105	198	114	100	116	186	190	102	102	175	184	188	196	195	197	185	185	106	108	109	119	180	100	196	196
E41_C15	112	112	101	101	105	105	198	114	100	116	186	186	102	102	175	184	188	196	195	199	185	185	108	108	109	117	180	100	196	196
E42_C15	112	112	101	103	105	121	198	114	186	100	186	186	102	118	184	184	188	196	197	197	185	185	108	108	117	117	100	100	196	196
E44_C15	112	112	101	103	105	121	198	198	186	116	186	190	102	118	175	184	188	188	197	199	185	185	108	108	119	119	180	100	194	196
E45_C15	112	112	199	199	105	121	198	198	116	116	190	190	102	102	184	184	188	196	197	199	185	185	108	108	117	119	100	100	184	196
E46_C15	100	112	101	103	105	121	198	148	186	100	186	190	104	118	175	184	196	196	197	197	185	185	108	108	117	119	100	100	184	194
E47_C15	100	112	101	101	121	121	198	148	100	116	190	190	104	118	175	184	196	196	195	197	185	185	106	108	117	119	100	100	184	196
E48_C15	100	112	101	103	105	105	198	114	186	100	186	190	102	102	175	184	196	134	197	197	185	185	108	108	119	119	180	100	184	196
E49_C15	100	112	101	103	105	121	114	148	186	186	190	190	102	102	175	184	196	196	195	199	176	185	106	106	119	119	180	100	184	184
E51_C15	100	100	101	103	105	121	114	148	186	186	190	190	102	102	175	184	196	196	197	199	176	176	108	108	117	119	100	100	184	112
E52_C15	100	100	101	101	105	121	114	114	186	186	190	190	102	102	175	184	196	196	197	199	176	185	106	108	117	119	100	100	184	184
E53_C15	100	112	101	103	105	105	114	148	186	186	190	190	102	102	175	184	196	134	197	199	176	185	108	108	117	119	180	100	184	184
E54_C15	100	112	101	103	105	105	198	148	186	100	190	190	102	104	184	184	196	134	197	197	176	185	106	108	119	119	180	100	184	196
E55_C15	100	100	101	101	105	105	148	148	186	186	190	190	102	102	175	184	196	196	195	197	176	176	106	108	119	119	180	100	184	112
E56_C15	100	112	101	103	105	105	114	148	186	186	190	190	102	102	175	184	196	196	195	199	176	176	108	108	117	119	100	100	184	112

## Sheet: Parents 2007
Locus ->	AC045		AC075		AC100		AC127		AC247		ATGT70		AC251		AGG68		AC111		AC039		GGA45		AC190		AC149		AC063		AC263
Individual	Allele1	Allele2	Allele1	Allele2	Allele1	Allele2	Allele1	Allele2	Allele1	Allele2	Allele1	Allele2	Allele1	Allele2	Allele1	Allele2	Allele1	Allele2	Allele1	Allele2	Allele1	Allele2	Allele1	Allele2	Allele1	Allele2	Allele1	Allele2	Allele1	Allele2
H-01	96	106	95	97	104	104	112	144	84	84	83	83	97	97	73	73	94	94	102	104	75	84	104	106	111	113	96	96	82	106
H-02	106	106	95	95	104	120	96	112	84	84	79	83	97	115	73	82	86	134	104	106	84	84	104	106	105	105	78	78	92	106
H-03	96	96	95	95	104	120	112	144	84	84	83	83	97	97	82	82	94	134	104	106	75	75	104	106	113	113	78	96	82	82
H-04	106	106	95	97	104	104	96	112	84	98	79	79	97	97	82	82	86	86	102	104	84	84	106	106	105	113	78	78	92	92
H-05	106	106	93	95	120	120	96	104	84	114	79	83	97	97	73	82	86	134	102	104	84	84	104	106	113	113	78	96	82	106
H-06	96	106	95	97	104	104	112	144	84	84	79	83	97	97	73	82	86	94	104	106	75	84	104	106	105	113	96	96	90	92
H-07	106	106	95	97	104	120	104	112	84	114	83	83	97	97	73	73	86	94	102	104	84	84	104	104	111	113	78	96	82	106
H-08	106	106	95	97	104	120	96	96	84	84	79	83	97	115	73	73	86	94	102	104	84	84	104	106	113	113	78	96	82	90
H-09	96	106	95	95	104	120	96	114	84	98	79	79	97	97	73	73	86	94	102	106	75	75	104	106	113	113	78	96	82	90
H-10	96	96	95	95	104	120	112	144	98	98	79	83	97	99	73	82	94	134	104	104	75	84	104	106	113	113	78	96	82	82
H-11	106	106	93	93	104	120	96	112	114	114	79	83	97	97	73	82	86	94	102	104	84	84	104	106	111	113	78	96	92	106
H-12	96	96	95	97	120	120	104	112	98	98	83	83	99	115	73	82	94	94	104	106	75	75	106	106	105	113	96	96	90	92
H-13	96	106	95	95	104	120	96	112	84	98	79	83	97	99	73	82	86	134	104	106	75	84	104	104	113	113	78	78	82	90
H-14	106	106	95	95	104	120	104	112	98	114	79	83	97	99	73	82	86	94	104	106	84	84	106	106	111	113	78	96	92	92
H-15	106	106	95	97	104	120	96	96	84	114	79	83	97	115	73	82	86	94	102	104	84	84	106	106	111	113	96	96	92	92
Males
Females

## Sheet: Island 2007
Locus ->	AC045		AC075		AC100		AC127		AC247		ATGT70		AC251		AGG68		AC111		AC039		GGA45		AC190		AC149		AC063		AC263
Individual	Allele1	Allele2	Allele1	Allele2	Allele1	Allele2	Allele1	Allele2	Allele1	Allele2	Allele1	Allele2	Allele1	Allele2	Allele1	Allele2	Allele1	Allele2	Allele1	Allele2	Allele1	Allele2	Allele1	Allele2	Allele1	Allele2	Allele1	Allele2	Allele1	Allele2
H-60	106	106	95	95	104	120	96	96	84	98	79	83	97	97	82	82	86	134	102	104	84	84	104	106	105	113	78	78	82	92
H-74	106	106	95	97	104	120	96	96	84	84	79	83	97	97	82	82	86	86	102	104	84	84	104	106	113	113	78	78	82	92
H-117	96	106	95	97	120	120	96	112	84	98	79	83	97	115	73	82	94	134	104	104	75	84	106	106	113	113	78	96	82	92
H-152	96	106	95	95	104	120	104	144	84	84	83	83	97	97	73	73	94	134	102	102	84	84	106	106	113	113	78	96	82	106
H-225	96	106	93	97	120	120	96	104	98	114	83	83	97	99	73	73	86	94	102	106	75	84	106	106	113	113	96	96	92	106
H-252	106	106	93	95	120	120	96	112	84	114	79	83	97	97	73	73	86	134	102	104	84	84	104	104	105	113	78	78	82	106
H-396	96	96	95	97	120	120	112	0	84	98	83	83	97	99	82	82	94	94	106	106	75	75	106	106	113	113	96	96	82	90
H-564	96	96	95	95	120	120	104	104	84	98	83	83	97	99	73	73	94	94	104	106	75	75	104	106	113	113	96	96	82	90
H-603	96	96	95	0	120	120	104	144	84	98	83	83	97	99	73	73	94	134	104	106	75	75	104	106	113	113	78	96	82	90
H-705	96	106	95	0	120	120	104	112	84	114	79	83	97	99	73	73	86	86	104	104	75	84	104	106	111	113	78	96	90	92
H-710	106	106	97	97	120	120	96	114	84	84	79	79	99	115	82	82	94	134	102	106	75	84	104	106	113	113	78	96	82	92
H-711	106	106	95	95	120	120	96	112	84	84	79	83	97	115	73	73	86	86	104	104	84	84	106	106	105	113	78	96	92	106
H-713	96	106	93	95	120	120	112	114	84	114	83	83	97	97	73	73	86	134	104	104	75	84	104	106	113	113	78	78	82	106
H-733	96	96	95	97	104	120	112	144	84	84	83	83	97	97	73	73	94	134	102	104	75	75	106	106	113	113	78	96	82	82
H-735	96	96	95	95	104	120	96	104	84	98	83	83	97	115	82	82	94	134	104	106	75	75	106	106	113	113	78	96	82	90
H-738	96	106	95	97	104	104	112	144	84	84	83	83	99	99	73	73	94	94	104	106	75	75	106	106	111	113	96	96	82	82
H-744	96	106	93	95	120	120	96	112	84	114	83	83	97	97	73	82	94	134	104	104	75	84	104	106	113	113	78	96	82	106
H-746-o	96	106	93	95	104	120	112	144	84	114	79	83	97	97	82	82	86	134	104	104	75	84	104	104	113	113	78	78	82	92
H-746	106	106	95	95	104	104	96	112	98	98	79	83	97	115	73	82	0	0	102	102	84	84	106	106	105	111	78	96	92	92
H-747	106	106	95	97	104	120	96	104	84	98	79	79	97	99	82	82	86	86	104	104	84	84	106	106	111	113	78	78	0	0
H-748	96	106	93	95	104	104	112	112	84	114	79	83	99	99	73	82	86	94	104	104	75	75	106	106	113	113	96	96	82	92
H-758	106	106	95	95	120	120	96	112	98	114	79	79	97	115	82	82	86	86	102	106	75	84	104	106	111	113	78	96	82	90
H-761	96	96	95	97	104	104	112	144	84	84	83	83	97	97	73	73	94	134	102	104	75	75	104	106	113	113	78	96	82	106
H-764	106	106	95	95	104	104	96	104	98	114	79	79	97	97	82	82	94	0	102	106	84	84	106	106	111	113	78	78	92	92
H-768	106	106	95	95	120	120	104	104	84	114	79	83	97	97	73	82	86	94	102	106	84	84	106	106	111	111	78	96	106	106
H-772	96	106	95	97	120	120	96	112	84	98	79	83	97	99	73	82	86	94	104	104	84	84	104	106	113	113	96	96	0	0
H-773	106	106	95	95	104	120	96	112	98	114	79	83	97	99	73	73	86	86	102	106	84	84	106	106	113	113	78	96	90	92
H-786	106	106	97	97	104	120	96	0	84	114	83	83	97	115	73	73	94	94	102	104	84	84	104	106	113	113	96	96	90	92
H-798	106	106	97	97	104	104	96	114	84	114	79	83	97	97	73	73	86	86	104	106	84	84	106	106	113	113	78	96	92	92
H-803	106	106	97	97	104	120	96	0	84	84	79	83	97	97	73	82	86	94	104	104	84	84	104	106	111	113	96	96	90	92
H-806	96	106	97	97	120	120	96	96	84	98	83	83	99	115	73	82	94	94	102	104	75	84	104	106	113	113	96	96	82	92
H-813	106	106	97	97	104	104	96	104	84	98	79	79	97	97	73	82	94	94	104	106	84	84	106	106	111	111	96	96	90	92
H-815	96	96	95	95	120	120	104	112	84	98	83	83	97	99	82	82	94	134	106	106	75	75	106	106	113	113	78	96	82	90
H-828	96	106	93	95	104	104	96	112	84	114	79	83	97	97	82	82	94	134	104	106	84	84	104	104	113	113	78	96	0	0
H-835	106	106	95	95	104	104	96	112	98	114	79	83	97	97	73	82	86	94	104	104	84	84	106	106	105	111	78	96	92	92
H-838	96	96	95	95	104	120	112	144	84	84	83	83	97	97	73	82	94	94	104	106	75	75	104	104	111	113	96	96	82	106
H-852	96	96	95	97	104	120	112	144	84	98	83	83	97	99	82	82	94	134	104	104	75	75	106	106	113	113	78	96	82	90
H-856	96	96	95	97	120	120	104	112	84	98	83	83	97	115	73	82	94	134	104	106	75	75	104	106	113	113	78	96	82	90
H-860	106	106	97	97	104	120	96	96	84	84	79	83	115	115	73	82	86	94	104	104	84	84	104	106	111	113	96	96	82	90
H-880	96	106	95	95	104	120	96	112	98	114	79	83	97	97	82	82	86	94	102	104	75	84	106	106	113	113	96	96	82	92
H-886	106	106	95	95	104	104	96	96	84	114	79	83	97	97	73	82	94	94	102	104	84	84	104	106	113	113	96	96	82	92
H-896	106	106	95	95	104	120	96	104	98	114	0	0	97	97	73	73	86	94	102	106	84	84	106	106	111	113	78	96	92	92
H-917	106	106	97	97	104	120	96	96	84	114	79	83	97	115	73	82	86	94	104	104	84	84	106	106	113	113	78	96	90	92
H-921	96	106	93	95	104	120	112	144	84	114	79	83	97	97	73	82	94	94	104	104	75	84	104	106	113	113	96	96	82	106
H-924	96	96	95	97	104	120	104	112	84	98	83	83	97	115	82	82	94	134	104	106	75	75	104	106	113	113	78	96	82	92
H-927	96	106	95	95	104	120	96	144	98	114	83	83	99	115	73	82	86	134	102	104	84	84	104	106	111	113	78	96	82	90
H-929	96	106	93	95	104	120	96	112	98	114	83	83	97	97	73	73	94	94	102	104	75	84	104	106	113	113	96	96	82	92
H-931	106	106	97	97	104	120	96	112	84	98	79	79	97	115	82	82	86	86	102	104	84	84	106	106	111	113	78	96	90	92
H-936	96	106	95	97	104	104	96	144	84	84	83	83	97	97	73	82	94	94	102	104	75	84	106	106	113	113	96	96	82	82
H-950	96	106	93	95	104	120	104	112	84	114	79	83	97	97	73	73	86	94	102	106	75	84	106	106	113	113	96	96	82	92
H-961	96	106	97	97	120	120	96	112	84	98	79	83	97	99	73	73	94	94	104	104	75	84	104	106	113	113	96	96	82	92
H-963	106	106	97	97	104	120	96	104	84	114	83	83	97	97	82	82	86	94	104	104	84	84	106	106	113	113	78	96	90	92
H-988	106	106	93	95	104	120	96	104	84	84	83	83	97	115	82	82	86	86	102	106	84	84	104	104	105	113	78	96	0	0
H-1009	106	106	97	97	104	120	96	112	84	98	79	83	97	99	73	73	94	134	102	106	75	84	104	106	113	113	78	96	90	90
H-1011	106	106	93	95	120	120	96	104	84	114	79	83	97	97	73	82	86	86	104	106	84	84	104	106	105	113	78	96	82	106
H-1018	106	106	97	97	104	104	96	96	84	84	79	83	97	97	82	82	86	86	102	104	84	84	106	106	111	113	78	96	90	92
H-1021	106	106	95	95	120	120	96	104	114	114	83	83	99	115	73	82	86	94	102	106	84	84	106	106	113	113	78	96	92	92
H-1033	96	106	93	97	104	120	104	112	84	84	79	83	97	97	73	73	94	94	102	104	84	84	104	106	113	113	78	96	82	106
H-1035	96	106	95	95	104	120	96	104	84	84	83	83	97	97	73	73	86	94	102	104	75	84	104	106	113	113	96	96	106	106
H-1043	106	106	95	97	104	104	96	96	84	114	79	79	97	97	73	82	86	86	104	104	84	84	106	106	105	111	78	96	90	92
H-1058	106	106	93	95	104	120	104	112	84	114	83	83	97	115	73	73	134	134	104	104	84	84	106	106	105	113	78	78	82	106
H-1062	106	106	95	95	104	120	96	96	84	98	79	79	97	115	82	82	86	86	102	104	84	84	106	106	105	111	78	96	92	92
H-1064	106	106	95	0	104	120	96	0	84	114	83	83	97	97	82	82	134	134	104	106	84	84	106	106	105	113	78	78	82	106
H-1065	106	106	95	95	104	120	104	112	84	84	79	83	97	115	82	82	132	134	104	104	84	84	104	106	105	113	78	78	82	92
H-1068	106	106	93	95	104	120	96	96	84	114	79	83	97	97	73	73	86	86	102	104	84	84	106	106	113	113	78	96	82	92
H-1069	106	106	95	95	104	120	96	96	84	114	79	83	97	115	73	82	86	94	102	104	84	84	106	106	111	113	96	96	90	90
H-1075	96	106	93	97	120	120	96	144	84	98	79	83	99	115	73	73	86	94	102	104	75	84	106	106	111	113	96	96	82	92
H-1077	106	106	93	95	120	120	96	112	84	114	79	83	97	97	82	82	94	134	104	104	84	84	104	106	113	113	78	96	82	106
H-1078	106	106	95	95	104	120	96	104	84	114	83	83	97	97	73	73	86	86	102	106	84	84	104	106	105	113	78	96	0	0
H-1079	106	106	95	95	104	120	104	112	84	114	79	83	97	97	73	82	94	134	102	104	84	84	104	106	111	113	78	96	106	106
H-1084	0	0	97	97	104	104	96	0	0	0	0	0	97	97	73	82	86	86	0	0	84	84	106	106	113	113	78	96	0	0
H-1087	106	106	93	97	104	120	104	112	84	114	79	79	97	97	73	82	86	134	102	104	84	84	104	106	105	113	78	78	0	0
H-1091	106	106	95	95	104	120	96	104	84	84	79	83	97	97	82	82	86	134	104	104	84	84	106	106	113	113	78	78	92	106
H-1104	106	106	93	97	104	120	96	104	84	114	79	83	97	97	82	82	86	86	102	104	84	84	106	106	113	113	78	96	82	82
H-1106	96	106	97	97	104	120	96	112	98	114	79	79	97	97	82	82	86	94	102	104	84	84	106	106	113	113	96	96	82	90
H-1107	96	96	95	95	104	120	144	0	84	84	83	83	97	97	73	82	94	134	104	106	75	84	104	106	111	113	78	96	106	106
H-1111	106	106	93	95	104	120	96	96	98	114	79	79	97	97	82	82	86	86	102	104	84	84	104	106	105	113	78	96	0	0
H-1114	96	106	95	95	104	104	96	112	98	114	79	83	97	99	73	82	86	94	104	104	75	0	106	106	111	113	96	96	82	90
H-1118	106	106	95	97	104	120	96	112	84	114	79	79	99	115	73	82	86	94	102	106	84	84	106	106	111	113	78	96	92	92
H-1130	106	106	95	95	120	120	96	104	114	116	79	83	99	115	82	82	86	86	102	104	84	84	106	106	113	113	78	96	92	92
H-1142	96	96	95	95	104	120	104	144	84	98	83	83	97	99	82	82	94	134	106	106	75	75	104	106	113	113	78	96	82	92
H-1144	96	96	95	95	120	120	112	112	84	98	83	83	97	115	73	82	94	94	104	106	75	75	104	106	113	113	96	96	82	82
H-1146	106	106	93	95	104	120	96	112	98	114	79	79	97	97	82	82	86	86	104	104	84	84	106	106	105	113	78	96	82	92
H-1152	96	106	95	97	120	120	96	96	84	98	79	83	97	115	73	82	86	94	102	104	75	84	104	106	113	113	78	96	90	92
H-1171	106	106	93	97	104	104	96	0	84	114	79	79	97	97	82	82	86	94	102	104	84	84	106	106	105	113	78	96	90	92
H-1173	96	106	95	95	104	120	104	112	84	84	79	83	97	97	73	82	94	134	104	104	75	84	104	106	111	113	78	96	82	106
H-1183	106	106	95	95	104	120	104	112	98	114	79	83	97	115	82	82	86	94	104	106	75	84	104	106	111	113	78	96	90	92
H-1186	106	106	95	95	104	104	96	112	98	114	79	83	97	97	73	73	86	94	104	106	84	84	106	106	111	111	96	96	90	92
H-1189	96	106	93	95	120	120	96	112	98	114	79	83	97	115	82	82	86	94	104	104	75	84	104	106	113	113	96	96	82	90
H-1192	96	106	95	95	120	120	96	112	84	98	83	83	97	99	82	82	94	134	104	106	75	84	106	106	105	113	78	96	82	92
H-1199	106	106	95	95	104	120	96	104	84	84	79	83	97	97	73	73	86	94	102	102	75	84	104	106	113	113	96	96	82	82
H-1200	106	106	95	95	104	120	96	112	114	114	83	83	97	115	82	82	94	94	104	104	84	84	106	106	111	113	96	96	90	92
H-1206	96	106	95	97	104	104	96	144	84	98	79	83	97	97	82	82	134	134	104	104	84	84	106	106	113	113	78	96	82	92
H-1209	96	106	95	97	120	120	96	112	84	98	79	79	99	115	73	73	86	134	102	104	84	84	104	106	113	113	78	96	82	90
H-1217	106	106	97	97	104	104	96	112	84	84	79	83	97	97	82	82	86	94	102	104	84	84	106	106	113	113	78	96	90	92
H-1223	96	106	95	97	104	120	96	112	84	84	79	83	99	115	82	82	86	134	104	104	75	84	104	106	113	113	78	96	82	90
H-1231	96	106	95	95	120	120	96	112	84	98	79	83	97	99	82	82	94	134	104	104	75	84	104	106	111	113	78	96	82	90
H-1240	106	106	97	97	104	120	96	104	84	114	79	83	99	99	73	73	86	94	102	106	84	84	106	106	111	113	96	96	92	92
H-1241	96	106	93	95	104	120	96	112	84	114	83	83	97	97	82	82	86	94	104	106	75	84	104	106	111	113	78	96	82	92
H-1242	96	106	95	95	104	120	96	96	84	84	79	83	97	99	73	73	86	86	104	104	75	84	104	106	113	113	78	96	90	90
H-1251	106	106	95	95	120	120	96	112	84	98	79	79	97	97	73	73	86	86	104	104	75	84	104	106	113	113	78	96	90	106
H-1253	106	106	97	97	104	120	96	96	84	98	79	79	97	115	82	82	86	94	102	104	84	84	106	106	113	113	78	96	106	106
H-1257	106	106	97	97	104	104	96	96	84	114	79	79	97	97	73	82	86	86	104	104	84	84	106	106	105	113	78	96	90	92
H-1258	106	106	97	97	120	120	96	96	84	114	83	83	97	97	73	82	86	94	102	102	84	84	104	106	111	113	96	96	106	106
H-1262	106	106	97	97	104	120	96	112	84	98	79	83	97	97	73	82	86	94	104	106	84	84	106	106	111	111	96	96	106	106
H-1268	96	96	95	95	120	120	104	112	84	98	83	83	97	115	73	82	94	134	104	104	75	75	106	106	113	113	78	96	82	90
H-1273	106	106	93	95	104	120	96	104	84	84	83	83	97	115	82	82	86	134	104	106	84	84	104	104	105	113	78	96	106	106
H-1297	96	96	95	95	104	120	144	0	84	84	79	83	97	97	73	82	94	134	104	104	75	75	104	104	105	113	96	96	82	90
H-1301	96	96	95	97	120	120	144	0	84	98	83	83	97	99	73	82	94	134	106	106	75	75	104	106	113	113	78	96	82	90
H-1311	96	106	95	97	104	120	104	112	84	84	79	83	97	97	73	82	86	94	104	104	75	84	104	104	111	113	96	96	0	0
H-1311_ca	96	106	95	95	120	120	96	144	98	114	79	83	99	115	73	82	94	134	102	104	75	84	106	106	111	113	78	96	82	92
H-1323	106	106	97	97	104	104	96	112	84	84	79	79	97	97	73	82	86	86	102	104	84	84	106	106	105	113	78	96	92	92
H-1327	96	106	93	95	120	120	96	96	98	114	83	83	97	99	82	82	86	94	102	104	75	84	104	106	113	113	96	96	82	90
H-1329	106	106	95	95	104	104	96	96	98	114	79	83	97	97	82	82	86	94	102	102	84	84	106	106	105	111	78	96	92	92
H-1345	106	106	97	97	120	120	96	96	84	84	79	79	97	97	82	82	94	134	102	102	84	84	104	106	113	113	78	78	82	92
H-1346	106	106	93	95	120	120	0	0	84	114	79	79	97	97	73	73	86	134	104	106	84	84	104	104	105	113	78	78	82	106
H-1348	96	106	95	95	120	120	112	112	84	84	83	83	97	115	73	82	94	134	104	104	75	84	104	104	105	113	78	96	82	92
H-1348_m	96	106	93	97	120	120	96	112	98	114	83	83	97	115	73	73	94	134	102	106	75	84	106	106	113	113	78	96	82	92
H-1353	96	106	95	97	120	120	96	112	84	98	79	83	97	115	82	82	86	94	102	104	75	84	104	106	113	113	96	96	92	106
H-1359	96	106	0	0	120	120	104	104	84	98	83	83	97	99	73	73	86	94	102	104	75	84	104	106	113	113	96	96	92	106
H-1360	106	106	97	97	104	104	0	0	84	98	79	83	97	97	82	82	86	86	104	104	84	84	106	106	105	111	78	96	0	0
H-1364	96	106	97	97	104	120	96	144	84	98	79	79	97	97	73	73	86	94	102	104	75	84	106	106	113	113	96	96	82	92
H-1372	96	106	93	95	104	120	96	144	84	114	83	83	97	97	82	82	86	134	102	104	75	84	104	104	111	113	78	96	82	92
H-1379	106	106	93	93	120	120	96	104	114	114	83	83	97	97	73	73	86	134	104	104	84	84	104	104	111	113	78	78	82	92
H-1385	106	106	95	97	104	120	96	96	84	84	79	83	97	97	82	82	86	86	102	104	84	84	106	106	105	113	78	96	92	106
H-1386	0	0	93	95	120	120	96	112	0	0	0	0	97	97	73	82	86	86	0	0	84	84	106	106	105	105	78	96	0	0
H-1387	106	106	95	95	104	104	96	112	98	114	79	83	99	115	73	73	86	94	104	104	84	84	106	106	111	111	78	96	92	92
H-1397	96	106	95	97	104	104	96	144	84	98	79	83	97	99	73	82	86	134	104	104	75	84	104	106	111	113	78	96	82	92
H-1402	96	106	95	95	120	120	104	112	84	98	83	83	97	115	73	82	86	94	102	104	75	84	104	106	105	113	96	96	0	0
H-1406	106	106	95	97	104	120	96	112	84	114	79	79	97	115	82	82	86	94	102	102	84	84	106	106	113	113	78	96	92	92
H-1408	106	106	95	95	104	120	96	112	98	114	79	83	97	115	73	82	86	94	104	104	84	84	106	106	105	111	78	96	90	92
H-1416	96	106	95	95	104	120	96	112	98	114	83	83	97	99	73	73	94	94	102	104	75	84	106	106	111	113	96	96	82	90
H-1418	106	106	97	97	104	104	96	96	84	84	79	83	97	97	82	82	86	86	102	102	84	84	106	106	105	113	78	96	0	0
H-1457	96	106	95	97	104	120	96	112	84	84	79	83	97	97	73	82	86	94	102	104	75	84	104	106	113	113	78	96	90	92
H-1514	96	106	95	95	120	120	96	112	84	98	0	0	97	115	73	73	86	134	104	104	84	84	104	106	113	113	78	96	82	0
H-1518	106	106	97	97	104	120	96	96	84	98	79	83	97	97	82	82	86	94	102	104	84	84	106	106	111	113	78	96	106	106
H-1521	106	106	97	97	104	104	96	112	84	98	79	79	97	115	82	82	86	86	102	102	84	84	106	106	111	113	78	96	90	92
H-1544	106	106	97	97	104	104	96	96	84	84	79	83	97	97	73	82	86	94	102	104	84	84	106	106	113	113	96	96	106	106
H-1547	106	106	93	93	120	120	104	112	114	114	83	83	97	97	82	82	94	134	104	104	84	84	106	106	113	113	78	96	82	106
H-1556	106	106	95	95	120	120	96	104	0	0	79	83	97	115	73	82	86	94	104	104	84	84	106	106	111	111	78	96	0	0
H-1674	106	106	95	95	104	104	96	112	98	114	79	83	97	99	82	82	94	94	104	104	84	84	106	106	113	113	96	96	90	92
H-1688	96	106	95	95	104	120	112	112	84	114	83	83	97	97	73	82	94	134	104	104	75	84	104	106	111	113	78	96	82	106
H-1705	106	0	93	95	120	120	96	104	0	0	0	0	97	97	73	73	86	86	104	104	0	0	104	106	113	113	78	96	0	0
H-1712	96	106	95	95	120	120	104	112	84	98	79	83	97	115	82	82	86	94	104	104	75	84	104	106	113	113	96	96	92	106
H-1714	106	106	95	97	104	104	96	96	84	98	79	79	97	97	82	82	86	86	102	104	84	84	106	106	113	113	78	96	90	92
H-1736	96	106	95	95	104	120	112	112	84	84	83	83	97	97	73	82	94	134	104	106	75	84	106	106	105	113	78	96	82	92
H-1737	96	106	95	95	104	120	96	144	84	84	79	83	97	115	82	82	86	134	104	106	75	84	106	106	105	113	78	78	82	106
H-1751	96	106	93	95	104	104	112	112	84	114	79	83	97	97	73	82	86	134	102	106	75	84	104	106	111	113	78	78	82	92
H-1755	96	96	95	95	104	120	112	112	84	98	79	83	97	97	73	82	94	134	104	106	75	75	104	104	113	113	78	96	82	90
H-1756	106	106	93	95	120	120	96	96	84	114	79	83	97	97	73	82	86	94	102	102	84	84	104	106	113	113	96	96	82	92
H-1758	96	106	95	95	104	120	112	112	84	114	79	83	99	99	73	73	86	94	102	104	75	84	104	106	113	113	78	96	82	92
H-1759	96	106	93	95	104	104	112	144	84	114	79	83	97	97	82	82	86	94	104	106	75	84	104	106	111	113	78	96	82	106
H-1760	106	106	93	95	104	120	96	96	84	98	79	83	97	97	82	82	86	86	102	104	84	84	104	106	105	113	78	78	82	92
H-1761	96	106	95	95	104	120	104	112	84	114	79	79	97	97	82	82	86	94	102	104	84	84	104	106	113	113	96	96	82	92
H-1762	96	106	95	95	104	120	96	112	84	84	79	79	97	97	82	82	86	86	102	106	75	84	104	104	105	113	96	96	92	106
H-1764	96	106	95	97	104	120	112	144	84	84	83	83	97	97	73	73	86	94	102	104	75	84	104	106	113	113	96	96	82	106
H-1766	96	106	95	95	104	120	112	112	84	84	83	83	97	97	73	82	94	94	104	104	75	75	106	106	113	113	96	96	0	0
H-1768	106	106	95	95	120	120	96	96	114	114	79	83	97	97	73	73	86	94	102	106	84	84	106	106	111	111	78	96	92	92
H-1770	96	106	95	97	104	120	96	112	84	98	79	83	97	97	73	82	86	134	0	0	0	0	104	106	113	113	78	96	0	0
H-1774	106	106	95	97	104	120	96	96	84	84	83	83	97	97	73	73	86	94	104	104	84	84	104	104	113	113	78	96	0	0
H-1776	106	106	93	93	104	104	96	144	84	114	79	83	97	97	73	82	86	94	104	104	75	84	104	106	111	113	78	96	82	106
H-1778	106	106	95	95	120	120	96	96	84	84	79	79	97	115	73	73	86	134	102	104	84	84	104	106	105	113	78	96	92	106
H-1780	106	106	93	95	120	120	96	104	84	114	83	83	97	97	82	82	86	86	102	104	84	84	104	106	105	113	78	96	82	106
H-1782	96	106	93	97	120	120	104	104	98	114	79	83	97	99	73	82	94	134	104	106	75	84	104	106	113	113	78	96	82	90
H-1784	106	106	97	97	104	104	96	96	84	114	79	79	97	97	82	82	86	94	102	104	84	84	106	106	113	113	78	96	92	92
H-1786	96	106	93	95	120	120	104	112	98	114	79	83	97	115	82	82	94	134	102	106	75	84	106	106	105	113	78	96	82	92
H-1788	96	106	95	95	104	120	96	96	84	84	79	83	97	99	73	73	86	94	102	106	75	84	104	106	113	113	78	96	90	92
H-1789	106	106	95	95	104	120	104	112	84	84	79	83	97	97	73	82	86	134	102	104	84	84	106	106	113	113	78	78	92	106
H-1790	96	106	95	97	104	120	104	144	84	84	83	83	97	97	73	82	86	94	104	104	75	84	104	104	111	113	96	96	82	106
H-1791	106	106	93	95	104	120	96	96	84	114	79	83	97	97	73	73	94	134	102	106	75	84	106	106	113	113	78	96	92	106
H-1792	96	106	95	95	104	120	112	112	84	114	83	83	97	97	73	82	86	94	102	102	75	84	106	106	113	113	96	96	82	82
H-1793	106	106	95	97	104	104	96	104	84	98	79	79	97	97	82	82	86	86	104	106	84	84	106	106	111	111	78	96	90	0
H-1795	106	106	95	95	120	120	96	144	84	84	79	83	97	115	82	82	86	94	102	102	84	84	104	106	111	113	96	96	82	92
H-1796	96	106	95	97	120	120	104	104	84	98	83	83	97	99	73	82	94	134	102	106	75	84	104	106	113	113	78	96	92	106
H-1797	106	106	93	97	104	120	96	96	84	98	79	79	97	97	82	82	86	134	102	102	84	84	106	106	105	105	78	78	92	92
H-1798	106	106	93	97	104	120	96	144	84	114	83	83	97	97	73	82	94	134	102	104	75	84	106	106	113	113	78	96	82	106
H-1799_H	106	106	93	95	120	120	96	96	84	114	83	83	97	97	73	82	134	134	104	104	84	84	104	104	113	113	78	78	106	106
H-1800	96	106	95	95	104	120	112	112	84	84	79	83	97	115	73	82	86	134	104	106	75	84	106	106	105	113	78	78	82	106
H-1801	96	106	93	97	104	120	96	112	84	84	83	83	97	97	73	82	86	94	104	104	75	84	104	106	113	113	96	96	106	106
H-1802	106	106	95	95	104	120	96	104	84	98	79	83	97	115	73	73	86	86	104	106	84	84	106	106	111	113	78	96	90	92
H-1803	106	106	93	95	120	120	96	96	84	114	83	83	97	97	82	82	86	134	102	102	84	84	104	104	105	111	78	96	82	92
H-1804	106	106	97	97	104	120	96	112	84	84	79	79	97	115	82	82	86	86	102	104	84	84	106	106	111	113	78	96	92	92
H-1805	106	106	93	95	104	120	96	112	98	114	79	79	97	97	73	73	94	134	102	104	84	84	106	106	113	113	78	96	92	106
H-1809	106	106	93	93	104	120	96	112	84	114	79	83	97	97	73	82	86	134	102	104	84	84	104	104	111	113	78	78	106	0
H-1810	106	106	95	95	104	120	96	144	84	84	79	83	97	97	73	73	86	94	102	104	75	84	106	106	111	113	96	96	82	106
H-1811	96	106	95	95	120	120	96	112	84	98	83	83	97	97	73	82	86	94	102	104	84	84	104	106	113	113	96	96	106	106
H-1812	106	106	93	95	104	120	112	112	84	114	79	83	97	97	82	82	86	86	102	104	84	84	106	106	105	113	78	96	92	106
H-1814	106	106	93	97	104	120	96	96	84	98	79	79	97	115	73	82	86	86	102	102	84	84	106	106	113	113	78	96	90	92
H-1815	106	106	95	95	104	104	96	112	98	114	79	79	97	97	82	82	86	86	104	104	84	84	106	106	105	111	78	96	92	92
H-1816	96	106	93	95	104	120	96	104	84	84	83	83	97	99	82	82	86	94	104	106	75	84	104	106	111	113	96	96	82	106
H-1817	96	106	95	95	104	120	96	112	84	98	79	79	97	99	73	82	86	94	102	104	75	84	104	106	111	113	96	96	82	92
H-1818	106	106	93	95	104	120	104	144	84	114	79	0	97	97	73	82	0	0	102	104	0	0	104	106	113	113	78	96	92	106
H-1819	106	106	95	97	104	120	96	96	84	84	79	83	97	97	73	82	134	134	104	104	84	84	104	106	113	113	78	78	106	106
H-1820	96	106	93	95	120	120	104	112	98	114	83	83	97	99	73	82	86	94	104	104	75	84	106	106	113	113	96	96	92	106
H-1821	106	106	93	95	104	120	96	112	84	84	83	83	97	97	73	82	86	94	102	104	84	84	104	106	111	113	96	96	82	92
H-1823	96	96	95	95	120	120	104	144	84	98	83	83	97	115	73	82	94	134	104	106	75	75	104	106	113	113	78	96	82	92
H-1824	106	106	93	95	104	104	104	112	84	84	79	83	97	97	82	82	94	134	104	106	84	84	104	106	113	113	78	96	0	0
H-1825	96	106	97	97	120	120	104	144	84	98	79	83	97	115	73	73	94	94	102	104	84	84	106	106	113	113	96	96	82	92
H-1826	96	106	93	95	104	104	96	112	84	114	83	83	97	97	73	82	94	94	104	106	75	84	104	106	111	113	96	96	0	0
H-1828	96	106	93	95	120	120	96	104	84	98	83	83	97	115	73	82	86	94	104	104	75	84	104	106	105	113	96	96	90	106
H-1829	106	106	93	95	104	120	104	112	98	114	79	79	97	97	73	82	86	86	102	104	84	84	106	106	105	113	78	96	82	92
H-1830	96	106	93	97	120	120	104	104	98	114	83	83	97	99	73	82	86	94	104	104	75	84	106	106	113	113	96	96	92	106
H-1831	106	106	93	93	104	120	96	104	114	114	83	83	97	97	73	82	86	94	104	104	84	84	104	106	111	113	96	96	106	106
H-1832	96	96	95	95	104	120	112	144	84	84	79	83	97	97	82	82	94	134	106	106	75	75	104	104	105	113	78	96	82	92
H-1833	106	106	93	97	104	120	96	144	84	114	79	83	97	97	73	82	94	134	104	104	75	84	106	106	111	113	78	96	106	106
H-1834	106	106	95	95	104	104	96	112	98	114	79	83	97	97	82	82	86	94	102	104	84	84	106	106	105	113	78	96	92	92
H-1837	106	108	95	95	104	110	96	96	84	84	79	83	97	101	73	73	94	94	104	106	84	84	104	106	113	113	78	96	96	106	trans-island hybrid (unpublished)
H-1839	106	106	97	97	120	120	96	96	84	84	79	83	97	97	73	82	86	94	102	104	84	84	104	106	105	111	96	96	92	106
H-1841	106	106	93	95	104	120	104	144	84	114	83	83	97	97	73	82	86	94	102	102	84	84	104	106	111	113	96	96	82	82
H-1843	96	106	95	95	104	120	96	112	84	84	79	83	97	97	73	73	86	134	102	106	84	84	104	104	105	113	78	96	90	90
H-1845	96	106	95	95	120	120	104	112	84	98	79	83	97	115	73	82	86	94	102	106	75	84	104	106	105	113	96	96	82	90
H-1849	106	106	93	95	120	120	96	96	84	114	79	79	97	115	82	82	134	134	104	106	84	84	106	106	105	113	78	78	82	106
H-1851	106	106	93	95	104	120	96	144	114	114	83	83	97	97	73	82	86	134	102	102	84	84	104	106	111	113	78	96	82	106
H-8941	106	106	93	95	104	120	96	112	84	114	83	83	97	97	73	73	86	94	102	104	75	84	104	104	113	113	96	96	106	106
H-9371	96	106	95	95	120	120	104	104	98	114	79	83	97	115	73	82	86	94	102	104	75	84	104	106	113	113	96	96	82	92

## Sheet: Corrals 2007
Locus ->	AC045		AC075		AC100		AC127		AC247		ATGT70		AC251		AGG68		AC111		AC039		GGA45		AC190		AC149		AC063		AC263
Individual	Allele1	Allele2	Allele1	Allele2	Allele1	Allele2	Allele1	Allele2	Allele1	Allele2	Allele1	Allele2	Allele1	Allele2	Allele1	Allele2	Allele1	Allele2	Allele1	Allele2	Allele1	Allele2	Allele1	Allele2	Allele1	Allele2	Allele1	Allele2	Allele1	Allele2
Crl08-33	106	106	95	97	104	120	96	112	84	98	79	79	97	97	73	82	86	94	104	104	84	84	106	106	105	111	78	96	90	92
Crl08-34	106	106	97	97	104	104	96	96	84	84	79	79	97	97	82	82	86	86	102	104	84	84	106	106	105	111	78	96	90	92
Crl08-35	96	106	95	97	104	104	96	112	84	98	79	79	99	115	73	82	94	134	102	104	84	84	106	106	113	113	78	96	82	90
Crl08-37	96	106	95	95	104	120	104	144	84	84	79	83	97	97	73	82	94	134	104	104	84	84	104	106	113	113	78	96	82	106
Crl08-38	96	106	93	95	104	104	96	144	84	114	83	83	97	97	82	82	94	94	104	104	75	84	104	104	111	113	96	96	82	92
Crl08-39	96	106	95	95	120	120	104	112	84	98	83	83	97	99	73	82	86	94	102	106	75	84	106	106	105	113	96	96	82	90
Crl08-40	96	106	93	97	120	120	104	112	98	114	79	83	97	115	73	73	94	134	102	106	75	84	104	106	105	113	78	96	82	90
Crl08-41	96	106	93	95	104	120	96	112	84	114	79	83	97	97	73	82	86	94	104	106	75	84	104	104	113	113	78	78	82	92
Crl08-42	96	106	93	95	120	120	112	144	84	114	83	83	97	97	82	82	94	94	102	104	75	84	106	106	111	113	96	96	82	106
Crl08-43	96	106	93	95	104	104	112	144	84	114	83	83	97	97	73	82	86	134	104	106	75	84	106	106	113	113	78	96	82	106
Crl08-46	96	106	93	95	120	120	96	104	98	114	79	83	97	99	73	82	94	134	104	106	75	84	104	106	105	113	78	96	92	106
Crl08-47	106	106	95	95	120	120	96	104	98	114	79	79	97	99	73	73	86	94	102	104	84	84	106	106	113	113	96	96	90	92
Crl08-48	106	106	93	97	104	104	96	112	84	84	79	79	97	115	82	82	86	86	102	104	84	84	106	106	113	113	78	96	90	92
Crl08-50	96	106	95	97	120	120	104	104	84	98	79	83	97	115	73	82	86	94	104	104	75	84	104	106	113	113	96	96	90	106
Crl08-51	106	106	95	97	104	120	96	112	84	98	79	79	97	97	73	82	86	94	102	104	84	84	106	106	113	113	96	96	92	92
Crl08-52	106	106	95	97	104	120	96	112	84	114	79	83	97	115	73	82	94	94	102	104	84	84	106	106	111	113	96	96	92	92
Crl08-53	106	106	95	95	104	104	96	104	98	114	79	83	97	115	82	82	86	86	104	104	84	84	106	106	113	113	78	96	92	92
Crl08-54	106	106	95	97	104	120	96	104	84	98	79	79	99	115	73	82	86	86	104	104	84	84	106	106	111	111	78	96	90	92
Crl08-55	96	106	95	95	120	120	96	144	98	114	79	79	99	115	82	82	86	134	104	104	84	84	106	106	113	113	78	96	82	90
Crl08-56	106	106	97	97	104	104	96	112	84	84	79	79	97	97	82	82	86	94	102	102	84	84	106	106	111	113	78	96	90	92
Crl08-58	96	106	95	95	120	120	96	144	84	84	79	83	97	97	73	82	94	134	104	106	75	75	104	106	113	113	78	96	82	90
Crl08-59	106	106	95	97	104	104	96	112	84	98	79	83	97	99	73	82	86	94	102	106	84	84	106	106	111	111	78	96	90	92
Crl08-60	96	106	93	95	104	104	96	112	84	114	83	83	97	97	73	82	86	134	102	104	75	84	104	104	111	113	78	78	82	106
Crl08-63	96	106	95	97	104	120	104	144	84	84	83	83	97	97	73	82	94	94	104	104	75	84	104	106	111	113	96	96	82	106
Crl08-64	96	106	95	95	104	120	96	112	98	114	83	83	97	99	73	82	86	94	102	104	75	84	106	106	113	113	96	96	82	92
Crl08-65	96	106	95	97	104	120	96	112	84	98	79	83	97	99	82	82	94	94	102	104	75	84	104	106	111	113	96	96	82	92
Crl08-67	106	106	93	97	120	120	96	112	84	114	83	83	97	97	73	82	94	134	102	104	84	84	104	104	113	113	78	96	82	82
Crl08-70	106	106	93	97	104	120	96	112	84	114	83	83	97	97	73	73	86	94	102	102	75	84	104	106	113	113	96	96	82	106
Crl08-73	96	106	93	97	120	120	104	104	98	114	79	83	97	99	73	82	94	134	102	104	75	84	104	106	113	113	78	96	92	106
Crl08-75	106	106	95	97	104	104	96	112	84	98	79	83	97	97	73	82	86	86	102	106	84	84	106	106	111	113	78	96	90	92
Crl08-77	96	106	93	95	104	120	96	112	84	114	83	83	97	97	73	73	94	134	102	104	84	84	104	104	111	113	78	96	106	106
Crl08-80	96	106	95	97	104	120	96	144	84	98	79	83	99	115	73	73	94	94	104	104	84	84	104	106	113	113	96	96	82	92
Crl08-82	96	106	93	97	104	120	96	144	84	114	83	83	97	97	73	82	94	134	102	104	84	84	104	106	111	113	78	96	82	82
Crl08-83	106	106	93	95	104	120	96	144	84	116	83	83	97	97	73	82	86	94	102	104	75	84	104	106	111	113	96	96	82	82
Crl08-87	96	106	93	97	104	120	96	112	84	98	83	83	97	97	82	82	86	86	102	104	84	84	106	106	113	113	78	96	82	92
Crl08-E1	106	106	95	97	120	120	96	104	84	98	83	83	97	99	82	82	86	94	104	104	84	84	106	106	111	113	78	96	90	92
Crl08-E2	106	106	95	97	104	104	96	112	114	114	79	79	97	97	73	73	86	94	104	106	84	84	106	106	113	113	96	96	90	92
Crl08-E3	106	106	95	97	104	104	96	104	84	98	79	79	97	97	73	73	94	94	104	106	84	84	106	106	111	113	96	96	90	92
Crl01-1	96	106	93	97	104	120	104	144	84	114	79	83	97	97	73	82	86	134	104	104	84	84	106	106	113	113	78	96	92	106
Crl01-2	96	106	93	97	120	120	96	104	84	98	79	83	97	115	82	82	94	134	102	106	75	84	104	106	113	113	78	96	90	106
Crl01-3	106	106	95	97	120	120	96	104	114	114	83	83	97	115	73	82	94	94	102	106	84	84	106	106	111	111	96	96	92	92
Crl01-4	96	106	93	95	104	104	112	144	84	114	83	83	97	97	82	82	86	94	104	106	75	84	104	104	113	113	78	96	82	92
Crl01-5	96	106	93	97	104	120	104	144	84	114	83	83	97	97	73	73	94	134	102	104	84	84	104	106	113	113	78	96	82	106
Crl01-6	106	106	95	95	104	120	96	112	84	84	79	83	97	97	73	73	86	94	102	104	84	84	104	106	111	113	96	96	106	106
Crl01-7	106	106	97	97	104	104	96	96	84	84	79	83	97	97	73	82	86	94	104	104	84	84	106	106	105	111	78	96	92	92
Crl01-8	96	96	95	95	120	120	104	112	84	98	83	83	97	99	82	82	94	94	106	106	75	75	106	106	105	113	96	96	82	92
Crl01-9	96	96	95	97	104	120	112	112	84	98	83	83	97	99	73	82	94	134	104	106	75	75	106	106	113	113	78	96	82	92
Crl01-10	106	106	95	95	104	104	96	112	98	114	83	83	97	99	73	82	86	94	104	106	84	84	106	106	111	113	96	96	92	92
Crl01-11	106	106	95	97	104	104	96	104	84	114	79	79	97	99	73	82	94	94	104	106	84	84	106	106	113	113	96	96	90	92
Crl01-13	106	106	95	95	120	120	96	104	98	114	79	83	97	115	73	82	86	94	104	104	84	84	106	106	111	113	96	96	90	92
Crl01-14	106	106	95	95	104	120	96	112	114	114	79	83	97	99	82	82	86	94	102	104	84	84	106	106	113	113	78	96	92	92
Crl01-15	96	106	93	97	104	120	96	144	84	114	79	83	97	97	73	82	94	134	102	102	84	84	104	106	113	113	78	96	82	106
Crl01-17	96	106	97	97	104	120	96	112	84	84	79	83	97	97	73	82	94	134	102	104	75	84	106	106	111	113	78	96	82	82
Crl01-18	106	106	95	97	104	120	104	144	84	84	79	83	97	97	73	82	86	94	102	102	84	84	104	106	113	113	96	96	82	106
Crl01-19	96	106	95	97	104	120	96	144	84	98	83	83	99	115	73	73	94	94	102	104	75	84	104	106	113	113	96	96	82	92
Crl01-20	106	106	95	95	104	120	96	96	98	114	79	83	97	97	82	82	86	86	102	104	84	84	106	106	105	111	78	96	92	92
Crl01-21	106	106	95	97	104	120	96	104	84	114	83	83	97	115	73	82	86	86	104	104	84	84	106	106	111	113	78	96	90	92
Crl01-22	96	106	93	95	120	120	96	144	84	84	83	83	97	97	82	82	86	134	106	106	75	84	104	106	105	113	78	78	82	92
Crl01-23	96	106	95	95	104	120	96	112	84	84	79	83	97	97	73	82	94	134	104	106	75	84	106	106	105	113	78	96	82	92
Crl01-24	96	106	95	95	120	120	112	112	84	84	83	83	97	115	82	82	94	134	104	106	75	84	104	106	105	113	78	78	82	106
Crl01-25	96	106	95	97	120	120	96	144	84	98	83	83	97	115	73	73	86	134	102	104	75	84	104	106	111	113	78	96	82	90
Crl01-26	96	106	95	95	120	120	96	112	84	84	79	83	97	97	73	82	134	134	104	104	75	84	104	106	105	113	78	78	82	106
Crl01-27	96	106	95	95	120	120	96	112	84	84	79	83	97	97	82	82	86	94	104	106	75	84	104	106	105	113	78	96	82	106
Crl01-28	96	106	95	97	104	120	96	112	84	98	83	83	97	99	73	82	86	86	104	104	75	84	104	106	111	113	78	96	90	90
Crl01-29	106	106	95	97	104	120	96	112	84	98	79	79	97	115	73	82	86	86	102	104	84	84	106	106	113	113	78	96	92	92
Crl01-30	106	106	97	97	104	104	96	112	84	84	79	83	97	97	73	82	86	94	102	102	84	84	106	106	105	111	78	96	92	92
Crl04-31	96	106	95	95	120	120	96	144	98	114	83	83	99	115	73	82	86	94	102	104	75	84	106	106	111	113	96	96	82	92
Crl04-32	96	106	95	95	104	120	96	144	98	114	83	83	97	99	73	82	94	94	102	104	75	84	106	106	111	113	78	96	82	90
Crl04-33	96	106	95	97	120	120	96	144	84	98	79	79	97	115	82	82	94	94	104	104	75	84	106	106	113	113	96	96	82	92
Crl04-34	96	106	95	95	104	120	96	144	84	98	79	79	97	115	73	82	94	134	104	104	84	84	106	106	113	113	78	96	82	92
Crl04-35	96	106	93	95	120	120	96	112	84	114	79	79	97	97	73	82	94	134	102	106	75	84	104	106	113	113	78	96	82	90
Crl04-36	96	96	95	95	120	120	112	144	84	98	83	83	97	99	73	82	94	94	104	106	75	75	104	106	105	113	96	96	82	90
Crl04-37	96	106	93	95	104	120	96	112	84	114	79	83	97	97	82	82	86	134	104	104	75	84	104	104	113	113	78	78	82	106
Crl04-38	106	106	95	97	104	120	104	144	84	84	79	83	97	97	73	73	86	94	102	104	84	84	104	106	113	113	96	96	82	106
Crl04-39	106	106	95	95	104	120	96	96	84	114	79	79	97	115	82	82	86	86	102	104	84	84	106	106	111	113	78	96	90	92
Crl04-40	106	106	97	97	104	120	112	0	84	84	79	83	97	115	82	82	86	94	102	104	84	84	106	106	105	113	78	96	82	92
Crl04-41	106	106	95	97	104	104	96	96	84	98	79	79	97	97	82	82	86	86	102	104	84	84	106	106	105	113	78	96	90	92
Crl04-42	106	106	97	97	104	104	96	96	84	98	79	83	97	97	73	82	86	94	102	104	84	84	106	106	105	113	78	96	90	92
Crl04-43	106	106	97	97	104	120	96	112	84	84	79	83	97	115	82	82	86	86	102	104	84	84	106	106	111	113	78	96	92	92
Crl04-44	96	106	93	95	104	120	112	112	84	114	83	83	97	97	82	82	86	94	102	104	75	84	104	106	111	113	78	96	82	92
Crl04-45	96	106	95	95	104	120	112	112	84	84	83	83	97	97	82	82	86	134	104	106	75	84	104	106	105	113	78	78	82	92
Crl04-46	106	106	97	97	104	104	96	96	84	98	79	79	97	115	82	82	86	86	102	102	84	84	106	106	113	113	78	96	90	92
Crl04-47	96	106	95	95	104	120	112	144	84	84	83	83	97	115	82	82	134	134	104	104	75	84	106	106	105	113	78	78	82	106
Crl04-48	96	106	95	95	104	120	112	144	84	84	83	83	97	115	73	82	86	134	106	106	75	84	106	106	105	113	78	78	82	106
Crl04-49	96	106	95	95	104	120	112	144	84	84	83	83	97	115	82	82	134	134	104	104	75	84	104	104	105	113	78	78	82	92
Crl04-50	96	106	95	95	120	120	96	112	84	84	83	83	97	97	73	82	86	94	106	106	75	84	106	106	105	113	78	96	82	92
Crl04-51	96	106	95	95	104	120	112	112	84	84	79	83	97	115	82	82	94	134	104	106	75	84	104	106	105	113	78	96	82	92
Crl04-52	96	106	95	95	104	104	96	144	98	114	79	79	97	115	73	82	94	134	104	104	84	84	106	106	113	113	78	96	82	90
Crl04-53	96	106	95	95	104	120	96	144	84	84	83	83	97	97	73	82	94	134	104	106	75	84	104	104	105	113	78	96	82	92
Crl04-54	96	96	95	95	104	120	104	112	84	98	83	83	97	115	73	82	94	94	104	104	75	75	106	106	113	113	96	96	82	90
Crl04-55	106	106	95	95	120	120	96	96	84	84	83	83	97	97	73	73	86	134	104	104	75	84	104	106	113	113	78	78	82	106
Crl04-56	106	106	95	95	104	120	96	112	114	114	83	83	99	115	73	82	86	94	104	104	84	84	106	106	111	113	78	96	92	92
Crl04-57	106	106	95	97	104	120	96	112	84	114	79	83	99	115	73	73	86	86	104	104	84	84	106	106	113	113	78	96	90	92
Crl04-58	106	106	95	97	120	120	96	112	84	98	79	83	99	115	73	82	94	94	102	104	84	84	106	106	113	113	96	96	90	92
Crl06-59	106	106	93	95	104	120	96	96	98	114	79	79	97	97	73	73	94	134	104	104	75	84	104	106	113	113	78	78	90	106
Crl06-60	106	106	95	95	104	120	96	104	98	114	83	83	97	115	73	82	86	94	102	106	84	84	106	106	111	111	78	96	90	92
Crl06-61	96	96	95	97	120	120	104	144	84	98	83	83	97	99	73	82	94	134	104	106	75	75	104	106	105	113	78	96	82	90
Crl06-62	96	96	95	95	104	120	112	144	84	98	83	83	97	115	82	82	94	94	104	106	75	75	106	106	113	113	96	96	82	92
Crl06-63	96	106	95	95	120	120	96	96	98	114	79	79	99	115	82	82	86	86	104	106	75	84	104	106	111	113	78	96	90	90
Crl06-64	96	106	95	97	104	120	96	112	84	98	79	83	97	115	73	82	94	134	102	104	75	84	106	106	111	113	78	96	82	92
Crl06-65	96	106	95	95	120	120	96	96	84	98	79	83	97	97	73	73	86	94	104	104	75	84	104	104	113	113	96	96	82	90
Crl06-66	96	106	95	95	104	104	96	144	98	114	79	83	97	115	73	82	86	134	102	104	75	84	106	106	113	113	78	96	82	90
Crl06-67	96	96	95	97	120	120	112	144	84	98	83	83	97	115	73	82	94	94	104	106	75	75	104	106	105	113	96	96	82	90
Crl06-68	96	96	95	95	104	120	112	112	84	98	83	83	97	115	82	82	94	134	104	104	75	75	106	106	105	113	78	96	82	92
Crl06-69	96	106	93	95	120	120	96	112	84	114	79	83	97	97	82	82	94	94	104	104	75	84	104	106	113	113	96	96	82	92
Crl06-70	106	106	93	95	120	120	96	112	84	114	79	79	97	97	73	73	94	134	104	106	75	84	104	106	113	113	78	78	82	106
Crl06-71	96	106	95	95	120	120	104	112	84	98	79	83	97	99	73	82	94	134	102	106	75	84	104	106	105	113	96	96	90	106
Crl06-72	106	106	93	95	120	120	96	96	98	114	79	79	97	97	73	82	86	86	104	104	75	84	104	106	113	113	78	96	82	90
Crl06-73	106	106	95	95	104	120	104	112	84	84	79	79	97	97	73	73	94	134	104	106	75	84	104	106	113	113	78	96	90	106
Crl06-74	96	106	95	97	120	120	96	112	84	98	79	79	99	115	73	82	86	134	102	104	84	84	104	106	111	113	78	96	82	92
Crl06-75	96	106	95	97	104	120	96	144	84	98	83	83	99	115	73	73	86	134	102	104	75	84	106	106	113	113	78	96	82	92
Crl06-76	96	106	93	95	104	120	112	112	84	114	83	83	97	97	73	82	86	94	102	106	75	84	104	106	111	113	78	96	82	92
Crl06-77	96	106	95	97	104	120	96	112	84	98	79	83	97	97	82	82	86	94	102	104	75	84	104	106	113	113	96	96	82	90
Crl06-78	106	106	93	95	104	120	96	144	84	114	79	79	97	97	82	82	86	94	104	104	84	84	104	106	105	113	96	96	82	90
Crl06-79	96	106	95	95	104	104	96	144	98	114	79	83	97	99	82	82	86	134	102	104	84	84	104	106	113	113	78	96	82	90
Crl06-80	96	106	95	95	104	120	96	144	84	84	79	83	97	115	82	82	86	94	104	104	75	84	104	106	105	113	78	96	82	92
Crl06-81	96	106	93	95	104	120	96	144	84	84	83	83	97	97	73	73	94	134	104	104	84	84	106	106	113	113	78	96	82	92
Crl06-82	106	106	95	97	104	120	96	104	84	98	83	83	97	115	73	73	86	94	104	104	84	84	106	106	111	113	96	96	90	92
Crl06-83	106	106	95	97	120	120	96	104	84	114	79	83	99	115	73	73	94	94	104	104	84	84	106	106	111	113	96	96	90	92
Crl06-84	96	106	93	95	104	120	104	112	84	98	79	79	97	97	73	82	86	86	104	104	75	84	104	104	113	113	78	96	90	106
Crl06-85	106	106	95	95	120	120	96	96	98	114	83	83	97	99	73	73	94	134	104	106	75	84	104	106	113	113	78	96	90	92
Crl06-86	96	106	95	97	104	104	96	112	84	98	79	79	97	115	73	73	94	134	102	104	84	84	104	106	113	113	78	96	82	90
Crl??-1	106	106	95	97	104	120	96	96	84	84	83	83	97	97	82	82	86	86	104	106	75	84	104	106	111	113	78	96	82	90
Crl??-2	106	106	95	95	104	120	96	112	98	114	79	83	97	97	82	82	86	86	102	106	75	84	104	106	113	113	78	96	82	90
Crl??-3	96	106	93	95	104	104	112	144	84	114	79	83	97	97	82	82	86	94	104	104	75	84	106	106	111	113	78	96	82	106
Crl??-4	96	106	93	95	104	120	96	112	84	114	79	83	97	97	73	73	86	86	102	104	84	84	104	106	105	113	96	96	92	106
Crl??-5	106	106	95	97	120	120	96	112	84	84	79	83	97	115	82	82	94	134	104	106	75	84	104	106	113	113	78	96	82	90
Crl??-6	106	106	97	97	104	120	104	144	84	84	79	83	97	97	73	73	86	86	104	106	75	84	104	104	113	113	96	96	82	90
Crl??-7	106	106	93	95	104	120	96	96	84	114	83	83	97	97	73	82	94	134	104	104	84	84	106	106	113	113	78	96	82	106
Crl??-8	106	106	95	97	104	120	96	144	84	84	79	83	97	97	73	82	94	134	104	106	84	84	104	106	113	113	78	96	90	106
Crl??-9	96	106	95	95	120	120	96	144	84	84	79	83	97	97	82	82	134	134	104	106	75	84	104	106	105	113	78	78	82	92
Crl??-10	96	96	95	95	104	120	112	112	84	98	83	83	97	115	82	82	94	94	104	104	75	75	106	106	105	113	96	96	82	92
Crl??-11	96	96	95	95	120	120	104	144	84	98	83	83	97	99	73	82	94	134	104	106	75	75	104	106	105	113	78	96	82	90
Crl??-13	96	96	95	95	120	120	112	112	84	98	83	83	97	115	73	82	94	134	104	104	75	75	106	106	113	113	78	96	82	90
Crl??-14	96	106	95	95	120	120	112	144	84	84	83	83	97	97	73	82	94	134	106	106	75	84	104	104	105	113	78	96	82	106
Crl??-15	96	96	95	95	104	104	112	144	84	84	83	83	97	97	73	82	94	94	102	106	75	84	106	106	111	113	96	96	82	82
Crl??-16	106	106	95	97	104	120	96	112	84	114	79	83	97	99	73	82	94	94	104	106	84	84	106	106	111	111	78	96	92	92
Crl??-17	106	106	93	95	120	120	96	96	84	114	79	79	97	97	73	82	86	86	104	106	75	84	104	106	113	113	78	96	90	106
Crl??-18	96	106	93	95	120	120	96	112	84	114	79	83	97	97	73	82	86	86	102	104	75	84	104	106	113	113	78	96	82	82
Crl??-19	96	106	95	97	104	120	96	96	84	98	79	83	97	97	73	73	86	94	102	106	75	84	104	106	113	113	78	96	90	92
Crl??-20	106	106	95	95	104	120	104	112	84	84	79	79	97	97	73	82	86	86	102	106	75	84	104	106	105	113	96	96	92	106
Crl??-21	106	106	95	95	104	120	96	96	84	114	79	79	97	99	73	73	86	94	102	106	75	84	104	106	111	113	78	96	90	92
Crl??-23	96	106	95	95	104	120	96	144	84	84	79	83	97	97	73	82	86	134	102	106	75	84	104	106	113	113	78	96	82	92
Crl??-24	96	96	95	95	120	120	112	144	84	98	83	83	97	115	73	82	94	134	104	104	75	75	104	106	113	113	78	96	82	92
Crl??-25	96	96	95	95	104	120	112	144	84	98	83	83	97	99	73	82	94	134	106	106	75	75	106	106	113	113	78	96	82	92
Crl??-26	96	106	95	95	120	120	96	112	84	84	79	83	97	115	82	82	134	134	106	106	75	84	104	104	105	113	78	78	82	106
Crl??-27	96	96	95	97	104	120	112	144	84	98	83	83	97	115	82	82	94	94	104	106	75	75	104	106	105	113	96	96	82	92
Crl10-28	96	96	95	97	104	120	104	144	84	98	83	83	97	115	73	82	94	134	104	106	75	75	104	106	113	113	78	96	82	92
Crl10-29	96	106	95	97	104	120	96	112	84	98	79	79	97	99	73	82	86	134	102	104	84	84	104	106	111	113	78	96	82	90
Crl10-30	96	106	95	97	120	120	96	144	84	98	79	83	99	115	73	73	86	134	104	104	75	84	104	106	113	113	78	96	82	90
Crl10-31	96	106	95	95	104	120	96	112	98	114	83	83	97	115	73	82	94	134	102	104	75	84	104	106	111	113	78	96	82	90
Crl10-32	96	106	95	97	120	120	96	112	84	98	83	83	97	115	82	82	94	134	104	104	84	84	104	106	111	113	78	96	82	92
Crl10-33	96	96	95	97	104	120	144	144	84	84	83	83	97	97	73	82	94	134	102	104	75	75	104	106	111	113	78	96	82	82
Crl10-34	106	106	95	95	120	120	96	96	84	84	79	83	97	97	73	82	94	134	102	104	75	84	106	106	113	113	78	96	90	106
Crl10-35	106	106	95	95	104	120	96	112	84	98	79	83	97	97	73	73	94	134	104	104	75	84	104	106	113	113	78	96	82	106
Crl10-36	106	106	93	95	104	120	96	104	84	114	79	79	97	115	82	82	86	86	104	104	84	84	106	106	105	113	78	96	82	92
Crl10-37	106	106	95	97	120	120	96	104	84	114	83	83	97	97	82	82	86	94	104	106	84	84	106	106	113	113	78	96	90	92
Crl10-38	96	106	95	95	120	120	96	112	98	114	79	83	99	115	73	82	86	134	102	104	84	84	106	106	111	113	78	96	82	90
Crl10-39	96	106	95	95	104	104	96	144	84	84	83	83	97	97	73	82	94	134	106	106	75	84	104	106	105	113	78	96	82	92
Crl10-40	106	106	95	95	104	120	96	112	114	114	79	83	97	97	73	82	94	94	102	106	84	84	106	106	111	111	96	96	92	92
Crl10-41	106	106	93	95	120	120	104	112	84	114	83	83	97	97	82	82	86	134	102	106	84	84	104	104	105	113	78	78	82	92
Crl10-42	106	106	95	95	104	104	96	112	114	114	79	83	97	99	82	82	94	94	104	104	84	84	106	106	111	113	96	96	90	92
Crl10-43	106	106	95	97	120	120	96	96	84	84	83	83	97	99	82	82	86	134	102	106	75	84	104	106	111	113	78	96	82	92
Crl10-44	96	106	95	95	104	104	96	112	98	114	79	79	97	99	73	73	86	134	104	104	84	84	106	106	113	113	78	96	82	92
Crl10-45	106	106	95	97	104	104	96	104	84	98	79	83	97	97	73	82	94	94	104	104	84	84	106	106	111	113	96	96	92	92
Crl10-46	106	106	95	97	120	120	96	104	84	98	79	79	99	115	73	73	86	94	104	106	84	84	106	106	111	113	78	96	92	92
Crl10-47	106	106	95	95	104	120	96	112	114	114	79	79	97	99	73	82	86	86	104	106	84	84	106	106	111	113	78	96	92	92
Crl10-48	106	106	95	95	104	104	96	112	98	114	79	79	97	97	73	82	94	94	102	106	84	84	106	106	111	113	96	96	90	92
Crl10-49	106	106	95	95	104	120	96	112	84	84	79	83	97	97	73	82	86	86	102	104	84	84	104	106	105	113	78	96	82	106
Crl10-50	106	106	93	95	104	120	104	144	84	84	83	83	97	97	73	73	94	134	102	104	0	0	104	106	111	113	78	96	82	106
Crl10-51	106	106	95	97	104	120	104	112	84	84	79	83	97	97	73	82	94	134	102	104	75	84	104	106	111	113	78	96	106	106
Crl10-52	106	106	93	95	104	120	96	144	84	114	79	83	97	97	73	73	86	94	102	104	75	84	104	104	111	113	96	96	106	106
Crl10-53	106	106	95	95	104	120	104	144	84	84	83	83	97	97	73	82	86	94	102	104	84	84	104	106	113	113	96	96	82	106
Crl10-54	96	106	95	95	120	120	96	104	84	114	79	83	97	97	73	73	94	134	104	106	75	84	104	104	113	113	78	96	90	106
Crl09-55	106	106	95	95	104	120	96	112	84	84	79	79	97	97	73	82	86	134	104	106	75	84	106	106	113	113	78	78	82	106
Crl09-56	106	106	95	97	104	120	96	96	84	84	83	83	97	97	73	73	94	134	104	106	75	84	104	106	111	113	78	96	82	92
Crl09-57	96	106	93	97	104	120	104	112	84	114	83	83	97	97	73	73	94	134	102	102	84	84	104	106	111	113	78	96	82	106
Crl09-58	96	106	95	95	104	120	96	112	84	84	83	83	97	97	73	82	134	134	104	104	75	84	104	106	105	113	78	78	82	92
Crl09-59	106	106	93	95	120	120	96	96	84	114	79	83	97	97	73	73	86	134	104	104	84	84	106	106	111	113	78	78	106	106
Crl09-60	96	106	93	95	104	120	96	112	84	114	79	83	97	97	73	82	86	94	104	104	75	84	106	106	113	113	78	96	82	106
Crl09-61	106	106	95	97	104	104	96	112	84	98	79	79	97	115	73	73	86	94	102	104	84	84	106	106	111	113	96	96	92	92
Crl09-62	96	106	95	95	120	120	96	112	98	114	79	83	97	115	73	82	86	134	102	104	84	84	104	106	113	113	78	96	82	92
Crl09-63	106	106	95	97	120	120	0	0	0	0	0	0	99	115	0	0	86	94	102	106	0	0	106	106	111	113	78	96	92	0
Crl09-64	96	106	95	95	104	104	96	112	84	98	79	83	97	99	73	73	94	134	102	104	84	84	104	106	113	113	78	96	82	92
Crl09-65	106	106	95	97	104	120	104	144	84	84	79	83	97	97	73	82	86	94	104	104	84	84	106	106	113	113	96	96	82	106
Crl09-66	96	96	95	97	120	120	112	144	84	98	83	83	97	115	82	82	94	134	104	104	75	75	104	106	113	113	78	96	82	92
Crl09-67	96	106	95	95	104	120	96	104	84	84	79	79	97	97	73	82	94	134	104	106	75	84	104	106	113	113	78	96	82	106
Crl09-68	96	96	95	97	120	120	104	112	84	98	83	83	97	99	82	82	94	94	104	106	75	75	104	106	113	113	96	96	82	92
Crl09-69	96	96	95	95	104	120	112	144	84	98	83	83	97	115	82	82	94	134	106	106	75	75	106	106	113	113	78	96	82	90
Crl09-70	96	106	95	97	104	104	96	112	84	98	79	83	97	99	82	82	86	94	104	104	84	84	104	106	111	113	96	96	82	92
Crl09-71	106	106	95	95	104	104	96	112	0	0	0	0	97	99	73	73	86	86	102	106	84	84	106	106	111	113	78	96	92	92
Crl09-72	106	106	95	95	104	120	96	104	98	114	83	83	97	115	73	82	86	94	102	104	84	84	106	106	111	113	96	96	90	92
Crl09-74	96	96	95	95	104	120	104	144	84	98	83	83	97	115	73	82	94	94	104	106	75	75	106	106	113	113	96	96	82	90
Crl09-75	96	96	95	97	104	120	112	112	84	98	83	83	97	99	73	82	94	94	104	106	75	75	104	106	113	113	96	96	82	90
Crl09-76	96	106	95	95	104	104	96	112	98	114	79	83	97	97	82	82	94	94	104	104	84	84	104	106	113	113	96	96	82	90
Crl09-78	106	106	95	97	120	120	96	104	84	114	79	83	99	115	73	82	94	94	104	106	84	84	106	106	111	113	96	96	92	92
Crl09-79	106	106	95	95	104	120	96	112	114	114	79	83	97	115	82	82	86	94	104	106	84	84	106	106	111	111	78	96	90	92
Crl09-80	106	106	95	97	104	120	96	104	84	114	79	83	97	99	73	82	86	94	102	104	84	84	106	106	111	113	78	96	92	92
Crl09-81	106	106	95	97	104	120	96	104	84	98	79	79	97	99	73	82	86	94	102	106	0	0	106	106	113	113	78	96	90	92
Crl13-1	96	106	95	95	104	120	96	112	84	84	79	83	97	97	73	82	86	94	104	104	75	84	104	104	105	113	96	96	82	92
Crl13-2	106	106	93	97	104	120	104	144	84	114	79	83	97	97	82	82	86	86	102	104	84	84	104	106	113	113	96	96	82	90
Crl13-4	96	106	95	95	104	104	96	112	98	114	83	83	97	97	73	82	94	134	102	104	75	84	106	106	111	113	78	96	82	92
Crl13-5	106	106	95	97	104	120	96	96	84	114	79	83	97	115	82	82	86	86	102	102	84	84	106	106	113	113	78	96	92	92
Crl13-6	106	106	95	97	104	104	96	96	84	114	79	79	97	97	73	82	86	94	102	104	84	84	106	106	113	113	78	96	92	92
Crl13-7	96	106	93	95	104	120	96	144	84	114	79	83	97	97	82	82	86	94	104	104	75	84	106	106	111	113	78	96	82	92
Crl13-8	96	106	95	97	120	120	96	112	84	98	83	83	97	115	82	82	86	94	102	106	0	0	106	106	105	113	96	96	90	106
Crl13-9	106	106	97	97	104	120	96	96	84	114	79	83	97	115	73	82	86	86	102	102	84	84	106	106	105	113	78	96	90	92
Crl13-10	96	106	95	95	104	120	96	112	84	84	79	83	97	97	73	82	86	94	102	104	84	84	104	106	113	113	96	96	82	106
Crl13-11	96	106	95	95	104	120	104	112	84	84	79	83	97	97	73	73	86	94	104	104	75	84	104	104	111	113	96	96	82	106
Crl13-12	96	106	95	97	120	120	96	112	84	98	79	83	97	115	73	73	86	94	102	106	75	84	104	106	105	113	96	96	82	92
Crl13-13	96	106	95	95	120	120	104	104	84	98	79	83	97	99	73	82	86	94	104	104	75	84	106	106	113	113	96	96	82	92
Crl13-14	96	106	93	97	120	120	104	104	98	114	83	83	97	99	73	82	86	94	102	104	75	84	104	106	113	113	96	96	82	90
Crl13-16	106	106	97	97	104	120	96	112	84	84	79	83	97	115	73	82	86	94	102	104	0	0	106	106	105	113	78	96	92	0
Crl13-17	96	106	93	95	104	104	96	144	84	114	79	83	97	97	73	82	94	94	104	104	75	84	104	104	113	113	96	96	82	106
Crl13-18	106	106	95	95	104	104	96	112	98	114	79	79	97	97	73	82	86	94	102	104	84	84	106	106	105	113	78	96	90	92
Crl13-19	96	106	95	97	120	120	104	112	84	98	79	83	97	115	73	82	94	134	104	106	75	84	104	106	105	113	78	96	82	90
Crl13-20	96	106	95	95	104	120	96	144	98	114	79	79	99	115	73	82	86	94	102	104	75	84	106	106	113	113	96	96	82	90
Crl13-21	96	96	95	95	104	104	112	112	84	84	83	83	97	97	73	82	94	94	104	106	75	84	106	106	111	113	96	96	82	82
Crl13-22	106	106	97	97	104	120	96	144	84	84	83	83	97	97	73	82	86	94	102	102	75	84	104	106	111	113	96	96	82	106
Crl13-23	96	106	93	95	104	120	96	112	84	84	79	83	97	97	73	82	86	94	104	106	75	75	104	106	113	113	78	96	82	90
Crl13-24	96	106	95	95	104	104	96	112	84	84	79	83	97	97	73	82	94	94	104	104	75	75	104	106	113	113	96	96	82	82
Crl13-26	96	106	95	95	104	120	96	144	98	114	79	83	97	99	73	73	86	134	102	104	84	84	106	106	111	113	78	96	82	92
Crl13-27	106	106	93	97	104	120	104	144	84	114	79	79	97	97	82	82	86	86	102	104	84	84	104	106	105	113	96	96	90	106
Crl08-28	96	106	95	95	104	120	96	144	98	114	83	83	97	99	73	82	86	134	102	104	75	84	104	106	111	113	78	96	82	90
Crl08-29	96	106	95	95	104	120	96	112	84	98	79	83	97	97	73	82	86	134	104	104	75	75	104	106	113	113	78	78	82	82
Crl08-30	106	106	95	95	104	104	96	96	84	84	79	79	97	97	73	82	86	94	102	104	84	84	106	106	105	111	78	96	92	92
Crl08-31	96	106	93	95	104	120	96	144	84	114	79	83	97	97	73	82	86	134	104	106	75	84	104	106	111	113	78	78	82	106
